# Supplementary material for: The transcriptomic basis of tissue‐ and nutrition‐dependent sexual dimorphism in the beetle Onthophagus taurus
Source: Ecol Evol. 2016 Feb 12;6(6):1601–13. doi: 10.1002/ece3.1933 (PMC4752365; doi:10.1002/ece3.1933)
Supplement: Supplementary file 3 — Table S1. Gene ontology (GO) terms significantly enriched (FDR < 0.05) among sex‐biased genes expressed in head horn, thoracic horn, leg, or abdominal epidermis in either large or small O. taurus, regardless of overlap between tissues. [file ECE3-6-1601-s003.xlsx]

## Sheet: Sheet2
SUPPLEMENTARY TABLE 1
Small Head		Large Head		Small Thoracic		Large Thoracic		Small Legs		Large Legs		Small Abdomens		Large Abdomens
ID	GO TERM	ID	GO TERM	ID	GO TERM	ID	GO TERM	ID	GO TERM	ID	GO TERM	ID	GO TERM	ID	GO TERM
GO:0000159	protein phosphatase type 2A complex	GO:0000159	protein phosphatase type 2A complex	GO:0000159	protein phosphatase type 2A complex	GO:0000159	protein phosphatase type 2A complex	GO:0000159	protein phosphatase type 2A complex	GO:0000159	protein phosphatase type 2A complex	GO:0000086	G2/M transition of mitotic cell cycle	GO:0006935	chemotaxis
GO:0000785	chromatin	GO:0000165	MAPK cascade	GO:0000279	M phase	GO:0000165	MAPK cascade	GO:0000578	embryonic axis specification	GO:0000165	MAPK cascade	GO:0000159	protein phosphatase type 2A complex	GO:0032982	myosin filament
GO:0000981	sequence-specific DNA binding RNA polymerase II transcription factor activity	GO:0000981	sequence-specific DNA binding RNA polymerase II transcription factor activity	GO:0000578	embryonic axis specification	GO:0000279	M phase	GO:0000981	sequence-specific DNA binding RNA polymerase II transcription factor activity	GO:0000279	M phase	GO:0000578	embryonic axis specification	GO:0035215	genital disc development
GO:0001654	eye development	GO:0001654	eye development	GO:0000785	chromatin	GO:0000280	nuclear division	GO:0001654	eye development	GO:0000981	sequence-specific DNA binding RNA polymerase II transcription factor activity	GO:0000981	sequence-specific DNA binding RNA polymerase II transcription factor activity	GO:0043154	negative regulation of cysteine-type endopeptidase activity involved in apoptotic process
GO:0001667	ameboidal cell migration	GO:0001667	ameboidal cell migration	GO:0000981	sequence-specific DNA binding RNA polymerase II transcription factor activity	GO:0000288	nuclear-transcribed mRNA catabolic process, deadenylation-dependent decay	GO:0002164	larval development	GO:0001654	eye development	GO:0001654	eye development	GO:2000117	negative regulation of cysteine-type endopeptidase activity
GO:0001700	embryonic development via the syncytial blastoderm	GO:0001709	cell fate determination	GO:0001654	eye development	GO:0000785	chromatin	GO:0002168	instar larval development	GO:0001667	ameboidal cell migration	GO:0001667	ameboidal cell migration
GO:0001737	establishment of imaginal disc-derived wing hair orientation	GO:0001736	establishment of planar polarity	GO:0001667	ameboidal cell migration	GO:0000910	cytokinesis	GO:0003707	steroid hormone receptor activity	GO:0001934	positive regulation of protein phosphorylation	GO:0001700	embryonic development via the syncytial blastoderm
GO:0001738	morphogenesis of a polarized epithelium	GO:0001737	establishment of imaginal disc-derived wing hair orientation	GO:0001700	embryonic development via the syncytial blastoderm	GO:0001654	eye development	GO:0004012	phospholipid-translocating ATPase activity	GO:0002064	epithelial cell development	GO:0001737	establishment of imaginal disc-derived wing hair orientation
GO:0001745	compound eye morphogenesis	GO:0001738	morphogenesis of a polarized epithelium	GO:0001738	morphogenesis of a polarized epithelium	GO:0001667	ameboidal cell migration	GO:0004559	alpha-mannosidase activity	GO:0002065	columnar/cuboidal epithelial cell differentiation	GO:0001763	morphogenesis of a branching structure
GO:0002064	epithelial cell development	GO:0001745	compound eye morphogenesis	GO:0001763	morphogenesis of a branching structure	GO:0001700	embryonic development via the syncytial blastoderm	GO:0004702	receptor signaling protein serine/threonine kinase activity	GO:0002066	columnar/cuboidal epithelial cell development	GO:0001947	heart looping
GO:0002065	columnar/cuboidal epithelial cell differentiation	GO:0001932	regulation of protein phosphorylation	GO:0002064	epithelial cell development	GO:0001736	establishment of planar polarity	GO:0004707	MAP kinase activity	GO:0002684	positive regulation of immune system process	GO:0002064	epithelial cell development
GO:0002066	columnar/cuboidal epithelial cell development	GO:0001934	positive regulation of protein phosphorylation	GO:0002065	columnar/cuboidal epithelial cell differentiation	GO:0001738	morphogenesis of a polarized epithelium	GO:0004713	protein tyrosine kinase activity	GO:0002696	positive regulation of leukocyte activation	GO:0002065	columnar/cuboidal epithelial cell differentiation
GO:0002164	larval development	GO:0002064	epithelial cell development	GO:0002066	columnar/cuboidal epithelial cell development	GO:0001745	compound eye morphogenesis	GO:0004866	endopeptidase inhibitor activity	GO:0003008	system process	GO:0002066	columnar/cuboidal epithelial cell development
GO:0002168	instar larval development	GO:0002065	columnar/cuboidal epithelial cell differentiation	GO:0002164	larval development	GO:0001754	eye photoreceptor cell differentiation	GO:0004879	ligand-activated sequence-specific DNA binding RNA polymerase II transcription factor activity	GO:0003916	DNA topoisomerase activity	GO:0002164	larval development
GO:0002376	immune system process	GO:0002066	columnar/cuboidal epithelial cell development	GO:0002168	instar larval development	GO:0001932	regulation of protein phosphorylation	GO:0004887	thyroid hormone receptor activity	GO:0003917	DNA topoisomerase type I activity	GO:0002168	instar larval development
GO:0002682	regulation of immune system process	GO:0002164	larval development	GO:0002694	regulation of leukocyte activation	GO:0001934	positive regulation of protein phosphorylation	GO:0005057	receptor signaling protein activity	GO:0004435	phosphatidylinositol phospholipase C activity	GO:0002376	immune system process
GO:0002696	positive regulation of leukocyte activation	GO:0002168	instar larval development	GO:0002696	positive regulation of leukocyte activation	GO:0002064	epithelial cell development	GO:0005085	guanyl-nucleotide exchange factor activity	GO:0004478	methionine adenosyltransferase activity	GO:0002696	positive regulation of leukocyte activation
GO:0003707	steroid hormone receptor activity	GO:0002252	immune effector process	GO:0003008	system process	GO:0002065	columnar/cuboidal epithelial cell differentiation	GO:0005089	Rho guanyl-nucleotide exchange factor activity	GO:0004559	alpha-mannosidase activity	GO:0003008	system process
GO:0004012	phospholipid-translocating ATPase activity	GO:0002376	immune system process	GO:0003707	steroid hormone receptor activity	GO:0002066	columnar/cuboidal epithelial cell development	GO:0005096	GTPase activator activity	GO:0004702	receptor signaling protein serine/threonine kinase activity	GO:0003143	embryonic heart tube morphogenesis
GO:0004702	receptor signaling protein serine/threonine kinase activity	GO:0002696	positive regulation of leukocyte activation	GO:0003756	protein disulfide isomerase activity	GO:0002164	larval development	GO:0005102	receptor binding	GO:0004713	protein tyrosine kinase activity	GO:0003707	steroid hormone receptor activity
GO:0004707	MAP kinase activity	GO:0003008	system process	GO:0004012	phospholipid-translocating ATPase activity	GO:0002168	instar larval development	GO:0005388	calcium-transporting ATPase activity	GO:0004725	protein tyrosine phosphatase activity	GO:0004559	alpha-mannosidase activity
GO:0004713	protein tyrosine kinase activity	GO:0003756	protein disulfide isomerase activity	GO:0004435	phosphatidylinositol phospholipase C activity	GO:0002376	immune system process	GO:0005548	phospholipid transporter activity	GO:0004866	endopeptidase inhibitor activity	GO:0004702	receptor signaling protein serine/threonine kinase activity
GO:0004842	ubiquitin-protein transferase activity	GO:0003916	DNA topoisomerase activity	GO:0004559	alpha-mannosidase activity	GO:0002694	regulation of leukocyte activation	GO:0005912	adherens junction	GO:0004879	ligand-activated sequence-specific DNA binding RNA polymerase II transcription factor activity	GO:0004713	protein tyrosine kinase activity
GO:0004879	ligand-activated sequence-specific DNA binding RNA polymerase II transcription factor activity	GO:0003917	DNA topoisomerase type I activity	GO:0004702	receptor signaling protein serine/threonine kinase activity	GO:0002696	positive regulation of leukocyte activation	GO:0006013	mannose metabolic process	GO:0005057	receptor signaling protein activity	GO:0004879	ligand-activated sequence-specific DNA binding RNA polymerase II transcription factor activity
GO:0005057	receptor signaling protein activity	GO:0004012	phospholipid-translocating ATPase activity	GO:0004713	protein tyrosine kinase activity	GO:0003008	system process	GO:0006022	aminoglycan metabolic process	GO:0005083	small GTPase regulator activity	GO:0004887	thyroid hormone receptor activity
GO:0005083	small GTPase regulator activity	GO:0004100	chitin synthase activity	GO:0004715	non-membrane spanning protein tyrosine kinase activity	GO:0003682	chromatin binding	GO:0006030	chitin metabolic process	GO:0005085	guanyl-nucleotide exchange factor activity	GO:0004930	G-protein coupled receptor activity
GO:0005085	guanyl-nucleotide exchange factor activity	GO:0004559	alpha-mannosidase activity	GO:0004879	ligand-activated sequence-specific DNA binding RNA polymerase II transcription factor activity	GO:0003916	DNA topoisomerase activity	GO:0006040	amino sugar metabolic process	GO:0005088	Ras guanyl-nucleotide exchange factor activity	GO:0005057	receptor signaling protein activity
GO:0005088	Ras guanyl-nucleotide exchange factor activity	GO:0004568	chitinase activity	GO:0005057	receptor signaling protein activity	GO:0004559	alpha-mannosidase activity	GO:0006140	regulation of nucleotide metabolic process	GO:0005089	Rho guanyl-nucleotide exchange factor activity	GO:0005085	guanyl-nucleotide exchange factor activity
GO:0005089	Rho guanyl-nucleotide exchange factor activity	GO:0004702	receptor signaling protein serine/threonine kinase activity	GO:0005083	small GTPase regulator activity	GO:0004576	oligosaccharyl transferase activity	GO:0006403	RNA localization	GO:0005096	GTPase activator activity	GO:0005088	Ras guanyl-nucleotide exchange factor activity
GO:0005096	GTPase activator activity	GO:0004713	protein tyrosine kinase activity	GO:0005085	guanyl-nucleotide exchange factor activity	GO:0004611	phosphoenolpyruvate carboxykinase activity	GO:0006754	ATP biosynthetic process	GO:0005635	nuclear envelope	GO:0005089	Rho guanyl-nucleotide exchange factor activity
GO:0005388	calcium-transporting ATPase activity	GO:0004725	protein tyrosine phosphatase activity	GO:0005088	Ras guanyl-nucleotide exchange factor activity	GO:0004702	receptor signaling protein serine/threonine kinase activity	GO:0006820	anion transport	GO:0005795	Golgi stack	GO:0005096	GTPase activator activity
GO:0005834	heterotrimeric G-protein complex	GO:0004866	endopeptidase inhibitor activity	GO:0005089	Rho guanyl-nucleotide exchange factor activity	GO:0004713	protein tyrosine kinase activity	GO:0006935	chemotaxis	GO:0005834	heterotrimeric G-protein complex	GO:0005102	receptor binding
GO:0005912	adherens junction	GO:0004879	ligand-activated sequence-specific DNA binding RNA polymerase II transcription factor activity	GO:0005096	GTPase activator activity	GO:0005057	receptor signaling protein activity	GO:0007178	transmembrane receptor protein serine/threonine kinase signaling pathway	GO:0005887	integral component of plasma membrane	GO:0005245	voltage-gated calcium channel activity
GO:0005918	septate junction	GO:0005057	receptor signaling protein activity	GO:0005102	receptor binding	GO:0005083	small GTPase regulator activity	GO:0007224	smoothened signaling pathway	GO:0005912	adherens junction	GO:0005262	calcium channel activity
GO:0005938	cell cortex	GO:0005083	small GTPase regulator activity	GO:0005245	voltage-gated calcium channel activity	GO:0005085	guanyl-nucleotide exchange factor activity	GO:0007268	synaptic transmission	GO:0005918	septate junction	GO:0005388	calcium-transporting ATPase activity
GO:0006022	aminoglycan metabolic process	GO:0005085	guanyl-nucleotide exchange factor activity	GO:0005388	calcium-transporting ATPase activity	GO:0005088	Ras guanyl-nucleotide exchange factor activity	GO:0007292	female gamete generation	GO:0005924	cell-substrate adherens junction	GO:0005548	phospholipid transporter activity
GO:0006030	chitin metabolic process	GO:0005088	Ras guanyl-nucleotide exchange factor activity	GO:0005548	phospholipid transporter activity	GO:0005089	Rho guanyl-nucleotide exchange factor activity	GO:0007293	germarium-derived egg chamber formation	GO:0005925	focal adhesion	GO:0005834	heterotrimeric G-protein complex
GO:0006140	regulation of nucleotide metabolic process	GO:0005089	Rho guanyl-nucleotide exchange factor activity	GO:0005768	endosome	GO:0005096	GTPase activator activity	GO:0007300	ovarian nurse cell to oocyte transport	GO:0005938	cell cortex	GO:0005891	voltage-gated calcium channel complex
GO:0006333	chromatin assembly or disassembly	GO:0005096	GTPase activator activity	GO:0005911	cell-cell junction	GO:0005635	nuclear envelope	GO:0007308	oocyte construction	GO:0006013	mannose metabolic process	GO:0005912	adherens junction
GO:0006403	RNA localization	GO:0005548	phospholipid transporter activity	GO:0005912	adherens junction	GO:0005834	heterotrimeric G-protein complex	GO:0007309	oocyte axis specification	GO:0006140	regulation of nucleotide metabolic process	GO:0005925	focal adhesion
GO:0006935	chemotaxis	GO:0005795	Golgi stack	GO:0005918	septate junction	GO:0005912	adherens junction	GO:0007350	blastoderm segmentation	GO:0006265	DNA topological change	GO:0005938	cell cortex
GO:0006955	immune response	GO:0005912	adherens junction	GO:0005924	cell-substrate adherens junction	GO:0005918	septate junction	GO:0007351	tripartite regional subdivision	GO:0006268	DNA unwinding involved in DNA replication	GO:0006013	mannose metabolic process
GO:0007043	cell-cell junction assembly	GO:0005938	cell cortex	GO:0005925	focal adhesion	GO:0005924	cell-substrate adherens junction	GO:0007409	axonogenesis	GO:0006403	RNA localization	GO:0006029	proteoglycan metabolic process
GO:0007050	cell cycle arrest	GO:0006013	mannose metabolic process	GO:0005938	cell cortex	GO:0005925	focal adhesion	GO:0007411	axon guidance	GO:0006606	protein import into nucleus	GO:0006140	regulation of nucleotide metabolic process
GO:0007163	establishment or maintenance of cell polarity	GO:0006022	aminoglycan metabolic process	GO:0006140	regulation of nucleotide metabolic process	GO:0005938	cell cortex	GO:0007440	foregut morphogenesis	GO:0006913	nucleocytoplasmic transport	GO:0006403	RNA localization
GO:0007224	smoothened signaling pathway	GO:0006023	aminoglycan biosynthetic process	GO:0006403	RNA localization	GO:0006013	mannose metabolic process	GO:0007472	wing disc morphogenesis	GO:0006935	chemotaxis	GO:0006754	ATP biosynthetic process
GO:0007268	synaptic transmission	GO:0006026	aminoglycan catabolic process	GO:0006754	ATP biosynthetic process	GO:0006029	proteoglycan metabolic process	GO:0007474	imaginal disc-derived wing vein specification	GO:0006959	humoral immune response	GO:0006816	calcium ion transport
GO:0007292	female gamete generation	GO:0006029	proteoglycan metabolic process	GO:0006816	calcium ion transport	GO:0006140	regulation of nucleotide metabolic process	GO:0007476	imaginal disc-derived wing morphogenesis	GO:0007015	actin filament organization	GO:0006935	chemotaxis
GO:0007293	germarium-derived egg chamber formation	GO:0006030	chitin metabolic process	GO:0006935	chemotaxis	GO:0006333	chromatin assembly or disassembly	GO:0007552	metamorphosis	GO:0007163	establishment or maintenance of cell polarity	GO:0006959	humoral immune response
GO:0007297	ovarian follicle cell migration	GO:0006032	chitin catabolic process	GO:0007043	cell-cell junction assembly	GO:0006403	RNA localization	GO:0007560	imaginal disc morphogenesis	GO:0007167	enzyme linked receptor protein signaling pathway	GO:0007050	cell cycle arrest
GO:0007298	border follicle cell migration	GO:0006040	amino sugar metabolic process	GO:0007050	cell cycle arrest	GO:0006486	protein glycosylation	GO:0007611	learning or memory	GO:0007178	transmembrane receptor protein serine/threonine kinase signaling pathway	GO:0007163	establishment or maintenance of cell polarity
GO:0007300	ovarian nurse cell to oocyte transport	GO:0006140	regulation of nucleotide metabolic process	GO:0007143	female meiotic division	GO:0006606	protein import into nucleus	GO:0007612	learning	GO:0007224	smoothened signaling pathway	GO:0007178	transmembrane receptor protein serine/threonine kinase signaling pathway
GO:0007301	female germline ring canal formation	GO:0006265	DNA topological change	GO:0007156	homophilic cell adhesion via plasma membrane adhesion molecules	GO:0006897	endocytosis	GO:0007635	chemosensory behavior	GO:0007268	synaptic transmission	GO:0007179	transforming growth factor beta receptor signaling pathway
GO:0007308	oocyte construction	GO:0006270	DNA replication initiation	GO:0007163	establishment or maintenance of cell polarity	GO:0006913	nucleocytoplasmic transport	GO:0008047	enzyme activator activity	GO:0007292	female gamete generation	GO:0007268	synaptic transmission
GO:0007309	oocyte axis specification	GO:0006486	protein glycosylation	GO:0007224	smoothened signaling pathway	GO:0006935	chemotaxis	GO:0008061	chitin binding	GO:0007293	germarium-derived egg chamber formation	GO:0007292	female gamete generation
GO:0007350	blastoderm segmentation	GO:0006820	anion transport	GO:0007268	synaptic transmission	GO:0006955	immune response	GO:0008103	oocyte microtubule cytoskeleton polarization	GO:0007308	oocyte construction	GO:0007293	germarium-derived egg chamber formation
GO:0007365	periodic partitioning	GO:0006935	chemotaxis	GO:0007292	female gamete generation	GO:0006959	humoral immune response	GO:0008287	protein serine/threonine phosphatase complex	GO:0007309	oocyte axis specification	GO:0007298	border follicle cell migration
GO:0007367	segment polarity determination	GO:0006955	immune response	GO:0007293	germarium-derived egg chamber formation	GO:0007043	cell-cell junction assembly	GO:0008305	integrin complex	GO:0007350	blastoderm segmentation	GO:0007308	oocyte construction
GO:0007379	segment specification	GO:0006959	humoral immune response	GO:0007297	ovarian follicle cell migration	GO:0007059	chromosome segregation	GO:0008306	associative learning	GO:0007391	dorsal closure	GO:0007309	oocyte axis specification
GO:0007391	dorsal closure	GO:0007015	actin filament organization	GO:0007298	border follicle cell migration	GO:0007143	female meiotic division	GO:0008355	olfactory learning	GO:0007409	axonogenesis	GO:0007314	oocyte anterior/posterior axis specification
GO:0007392	initiation of dorsal closure	GO:0007043	cell-cell junction assembly	GO:0007300	ovarian nurse cell to oocyte transport	GO:0007163	establishment or maintenance of cell polarity	GO:0008595	anterior/posterior axis specification, embryo	GO:0007411	axon guidance	GO:0007350	blastoderm segmentation
GO:0007409	axonogenesis	GO:0007143	female meiotic division	GO:0007303	cytoplasmic transport, nurse cell to oocyte	GO:0007164	establishment of tissue polarity	GO:0009084	glutamine family amino acid biosynthetic process	GO:0007414	axonal defasciculation	GO:0007351	tripartite regional subdivision
GO:0007411	axon guidance	GO:0007163	establishment or maintenance of cell polarity	GO:0007308	oocyte construction	GO:0007178	transmembrane receptor protein serine/threonine kinase signaling pathway	GO:0009118	regulation of nucleoside metabolic process	GO:0007416	synapse assembly	GO:0007368	determination of left/right symmetry
GO:0007424	open tracheal system development	GO:0007164	establishment of tissue polarity	GO:0007309	oocyte axis specification	GO:0007254	JNK cascade	GO:0009142	nucleoside triphosphate biosynthetic process	GO:0007427	epithelial cell migration, open tracheal system	GO:0007391	dorsal closure
GO:0007440	foregut morphogenesis	GO:0007268	synaptic transmission	GO:0007314	oocyte anterior/posterior axis specification	GO:0007268	synaptic transmission	GO:0009145	purine nucleoside triphosphate biosynthetic process	GO:0007472	wing disc morphogenesis	GO:0007409	axonogenesis
GO:0007472	wing disc morphogenesis	GO:0007292	female gamete generation	GO:0007350	blastoderm segmentation	GO:0007292	female gamete generation	GO:0009163	nucleoside biosynthetic process	GO:0007474	imaginal disc-derived wing vein specification	GO:0007411	axon guidance
GO:0007474	imaginal disc-derived wing vein specification	GO:0007293	germarium-derived egg chamber formation	GO:0007351	tripartite regional subdivision	GO:0007293	germarium-derived egg chamber formation	GO:0009201	ribonucleoside triphosphate biosynthetic process	GO:0007476	imaginal disc-derived wing morphogenesis	GO:0007416	synapse assembly
GO:0007476	imaginal disc-derived wing morphogenesis	GO:0007294	germarium-derived oocyte fate determination	GO:0007391	dorsal closure	GO:0007297	ovarian follicle cell migration	GO:0009206	purine ribonucleoside triphosphate biosynthetic process	GO:0007517	muscle organ development	GO:0007440	foregut morphogenesis
GO:0007552	metamorphosis	GO:0007297	ovarian follicle cell migration	GO:0007409	axonogenesis	GO:0007298	border follicle cell migration	GO:0009719	response to endogenous stimulus	GO:0007519	skeletal muscle tissue development	GO:0007472	wing disc morphogenesis
GO:0007560	imaginal disc morphogenesis	GO:0007298	border follicle cell migration	GO:0007411	axon guidance	GO:0007300	ovarian nurse cell to oocyte transport	GO:0009755	hormone-mediated signaling pathway	GO:0007552	metamorphosis	GO:0007474	imaginal disc-derived wing vein specification
GO:0007611	learning or memory	GO:0007301	female germline ring canal formation	GO:0007424	open tracheal system development	GO:0007301	female germline ring canal formation	GO:0009798	axis specification	GO:0007560	imaginal disc morphogenesis	GO:0007476	imaginal disc-derived wing morphogenesis
GO:0007612	learning	GO:0007308	oocyte construction	GO:0007472	wing disc morphogenesis	GO:0007308	oocyte construction	GO:0009880	embryonic pattern specification	GO:0008037	cell recognition	GO:0007552	metamorphosis
GO:0007635	chemosensory behavior	GO:0007309	oocyte axis specification	GO:0007476	imaginal disc-derived wing morphogenesis	GO:0007309	oocyte axis specification	GO:0009886	post-embryonic morphogenesis	GO:0008038	neuron recognition	GO:0007560	imaginal disc morphogenesis
GO:0008017	microtubule binding	GO:0007350	blastoderm segmentation	GO:0007478	leg disc morphogenesis	GO:0007350	blastoderm segmentation	GO:0009948	anterior/posterior axis specification	GO:0008047	enzyme activator activity	GO:0007611	learning or memory
GO:0008047	enzyme activator activity	GO:0007391	dorsal closure	GO:0007480	imaginal disc-derived leg morphogenesis	GO:0007379	segment specification	GO:0009952	anterior/posterior pattern specification	GO:0008093	cytoskeletal adaptor activity	GO:0007612	learning
GO:0008061	chitin binding	GO:0007392	initiation of dorsal closure	GO:0007552	metamorphosis	GO:0007391	dorsal closure	GO:0009994	oocyte differentiation	GO:0008103	oocyte microtubule cytoskeleton polarization	GO:0007623	circadian rhythm
GO:0008103	oocyte microtubule cytoskeleton polarization	GO:0007409	axonogenesis	GO:0007560	imaginal disc morphogenesis	GO:0007405	neuroblast proliferation	GO:0010631	epithelial cell migration	GO:0008287	protein serine/threonine phosphatase complex	GO:0007635	chemosensory behavior
GO:0008194	UDP-glycosyltransferase activity	GO:0007411	axon guidance	GO:0007611	learning or memory	GO:0007409	axonogenesis	GO:0015662	ATPase activity, coupled to transmembrane movement of ions, phosphorylative mechanism	GO:0008305	integrin complex	GO:0008047	enzyme activator activity
GO:0008258	head involution	GO:0007414	axonal defasciculation	GO:0007635	chemosensory behavior	GO:0007411	axon guidance	GO:0015711	organic anion transport	GO:0008544	epidermis development	GO:0008103	oocyte microtubule cytoskeleton polarization
GO:0008287	protein serine/threonine phosphatase complex	GO:0007472	wing disc morphogenesis	GO:0008047	enzyme activator activity	GO:0007416	synapse assembly	GO:0015914	phospholipid transport	GO:0008601	protein phosphatase type 2A regulator activity	GO:0008105	asymmetric protein localization
GO:0008305	integrin complex	GO:0007474	imaginal disc-derived wing vein specification	GO:0008091	spectrin	GO:0007422	peripheral nervous system development	GO:0015923	mannosidase activity	GO:0008643	carbohydrate transport	GO:0008287	protein serine/threonine phosphatase complex
GO:0008306	associative learning	GO:0007476	imaginal disc-derived wing morphogenesis	GO:0008103	oocyte microtubule cytoskeleton polarization	GO:0007449	proximal/distal pattern formation, imaginal disc	GO:0015988	energy coupled proton transmembrane transport, against electrochemical gradient	GO:0009118	regulation of nucleoside metabolic process	GO:0008306	associative learning
GO:0008355	olfactory learning	GO:0007552	metamorphosis	GO:0008105	asymmetric protein localization	GO:0007472	wing disc morphogenesis	GO:0015991	ATP hydrolysis coupled proton transport	GO:0009187	cyclic nucleotide metabolic process	GO:0008355	olfactory learning
GO:0008544	epidermis development	GO:0007560	imaginal disc morphogenesis	GO:0008258	head involution	GO:0007474	imaginal disc-derived wing vein specification	GO:0016323	basolateral plasma membrane	GO:0009190	cyclic nucleotide biosynthetic process	GO:0008358	maternal determination of anterior/posterior axis, embryo
GO:0008601	protein phosphatase type 2A regulator activity	GO:0008047	enzyme activator activity	GO:0008287	protein serine/threonine phosphatase complex	GO:0007476	imaginal disc-derived wing morphogenesis	GO:0016325	oocyte microtubule cytoskeleton organization	GO:0009886	post-embryonic morphogenesis	GO:0008595	anterior/posterior axis specification, embryo
GO:0008643	carbohydrate transport	GO:0008061	chitin binding	GO:0008305	integrin complex	GO:0007478	leg disc morphogenesis	GO:0016335	morphogenesis of larval imaginal disc epithelium	GO:0009913	epidermal cell differentiation	GO:0008601	protein phosphatase type 2A regulator activity
GO:0009118	regulation of nucleoside metabolic process	GO:0008103	oocyte microtubule cytoskeleton polarization	GO:0008335	female germline ring canal stabilization	GO:0007480	imaginal disc-derived leg morphogenesis	GO:0016442	RISC complex	GO:0009994	oocyte differentiation	GO:0009065	glutamine family amino acid catabolic process
GO:0009719	response to endogenous stimulus	GO:0008105	asymmetric protein localization	GO:0008358	maternal determination of anterior/posterior axis, embryo	GO:0007552	metamorphosis	GO:0016477	cell migration	GO:0010466	negative regulation of peptidase activity	GO:0009118	regulation of nucleoside metabolic process
GO:0009725	response to hormone	GO:0008194	UDP-glycosyltransferase activity	GO:0008544	epidermis development	GO:0007560	imaginal disc morphogenesis	GO:0017015	regulation of transforming growth factor beta receptor signaling pathway	GO:0010631	epithelial cell migration	GO:0009187	cyclic nucleotide metabolic process
GO:0009755	hormone-mediated signaling pathway	GO:0008287	protein serine/threonine phosphatase complex	GO:0008595	anterior/posterior axis specification, embryo	GO:0007611	learning or memory	GO:0019318	hexose metabolic process	GO:0010927	cellular component assembly involved in morphogenesis	GO:0009190	cyclic nucleotide biosynthetic process
GO:0009792	embryo development ending in birth or egg hatching	GO:0008305	integrin complex	GO:0008601	protein phosphatase type 2A regulator activity	GO:0007626	locomotory behavior	GO:0019898	extrinsic component of membrane	GO:0015923	mannosidase activity	GO:0009536	plastid
GO:0009798	axis specification	GO:0008347	glial cell migration	GO:0009118	regulation of nucleoside metabolic process	GO:0007629	flight behavior	GO:0019932	second-messenger-mediated signaling	GO:0016323	basolateral plasma membrane	GO:0009755	hormone-mediated signaling pathway
GO:0009880	embryonic pattern specification	GO:0008375	acetylglucosaminyltransferase activity	GO:0009127	purine nucleoside monophosphate biosynthetic process	GO:0008047	enzyme activator activity	GO:0021700	developmental maturation	GO:0016325	oocyte microtubule cytoskeleton organization	GO:0009798	axis specification
GO:0009886	post-embryonic morphogenesis	GO:0008376	acetylgalactosaminyltransferase activity	GO:0009168	purine ribonucleoside monophosphate biosynthetic process	GO:0008103	oocyte microtubule cytoskeleton polarization	GO:0030155	regulation of cell adhesion	GO:0016335	morphogenesis of larval imaginal disc epithelium	GO:0009799	specification of symmetry
GO:0009952	anterior/posterior pattern specification	GO:0008544	epidermis development	GO:0009267	cellular response to starvation	GO:0008105	asymmetric protein localization	GO:0030246	carbohydrate binding	GO:0016441	posttranscriptional gene silencing	GO:0009855	determination of bilateral symmetry
GO:0009968	negative regulation of signal transduction	GO:0008601	protein phosphatase type 2A regulator activity	GO:0009755	hormone-mediated signaling pathway	GO:0008305	integrin complex	GO:0030414	peptidase inhibitor activity	GO:0016442	RISC complex	GO:0009880	embryonic pattern specification
GO:0009994	oocyte differentiation	GO:0009100	glycoprotein metabolic process	GO:0009792	embryo development ending in birth or egg hatching	GO:0008544	epidermis development	GO:0030811	regulation of nucleotide catabolic process	GO:0016458	gene silencing	GO:0009886	post-embryonic morphogenesis
GO:0010631	epithelial cell migration	GO:0009101	glycoprotein biosynthetic process	GO:0009798	axis specification	GO:0008593	regulation of Notch signaling pathway	GO:0030952	establishment or maintenance of cytoskeleton polarity	GO:0016459	myosin complex	GO:0009948	anterior/posterior axis specification
GO:0010648	negative regulation of cell communication	GO:0009118	regulation of nucleoside metabolic process	GO:0009880	embryonic pattern specification	GO:0008601	protein phosphatase type 2A regulator activity	GO:0031047	gene silencing by RNA	GO:0016477	cell migration	GO:0009952	anterior/posterior pattern specification
GO:0014070	response to organic cyclic compound	GO:0009395	phospholipid catabolic process	GO:0009886	post-embryonic morphogenesis	GO:0009100	glycoprotein metabolic process	GO:0031332	RNAi effector complex	GO:0016758	transferase activity, transferring hexosyl groups	GO:0009968	negative regulation of signal transduction
GO:0015631	tubulin binding	GO:0009798	axis specification	GO:0009948	anterior/posterior axis specification	GO:0009101	glycoprotein biosynthetic process	GO:0031683	G-protein beta/gamma-subunit complex binding	GO:0016849	phosphorus-oxygen lyase activity	GO:0009994	oocyte differentiation
GO:0015748	organophosphate ester transport	GO:0009880	embryonic pattern specification	GO:0009952	anterior/posterior pattern specification	GO:0009118	regulation of nucleoside metabolic process	GO:0032940	secretion by cell	GO:0017015	regulation of transforming growth factor beta receptor signaling pathway	GO:0010631	epithelial cell migration
GO:0015931	nucleobase-containing compound transport	GO:0009886	post-embryonic morphogenesis	GO:0009968	negative regulation of signal transduction	GO:0009536	plastid	GO:0033121	regulation of purine nucleotide catabolic process	GO:0019199	transmembrane receptor protein kinase activity	GO:0010648	negative regulation of cell communication
GO:0016055	Wnt signaling pathway	GO:0009913	epidermal cell differentiation	GO:0009994	oocyte differentiation	GO:0009792	embryo development ending in birth or egg hatching	GO:0033124	regulation of GTP catabolic process	GO:0019897	extrinsic component of plasma membrane	GO:0014070	response to organic cyclic compound
GO:0016325	oocyte microtubule cytoskeleton organization	GO:0009968	negative regulation of signal transduction	GO:0010631	epithelial cell migration	GO:0009880	embryonic pattern specification	GO:0035023	regulation of Rho protein signal transduction	GO:0019898	extrinsic component of membrane	GO:0015085	calcium ion transmembrane transporter activity
GO:0016331	morphogenesis of embryonic epithelium	GO:0009994	oocyte differentiation	GO:0010648	negative regulation of cell communication	GO:0009886	post-embryonic morphogenesis	GO:0035114	imaginal disc-derived appendage morphogenesis	GO:0019904	protein domain specific binding	GO:0015296	anion:cation symporter activity
GO:0016333	morphogenesis of follicular epithelium	GO:0010466	negative regulation of peptidase activity	GO:0010720	positive regulation of cell development	GO:0009913	epidermal cell differentiation	GO:0035120	post-embryonic appendage morphogenesis	GO:0021700	developmental maturation	GO:0015377	cation:chloride symporter activity
GO:0016442	RISC complex	GO:0010562	positive regulation of phosphorus metabolic process	GO:0010769	regulation of cell morphogenesis involved in differentiation	GO:0009952	anterior/posterior pattern specification	GO:0035220	wing disc development	GO:0023014	signal transduction by phosphorylation	GO:0015914	phospholipid transport
GO:0016458	gene silencing	GO:0010631	epithelial cell migration	GO:0014070	response to organic cyclic compound	GO:0009954	proximal/distal pattern formation	GO:0035282	segmentation	GO:0030017	sarcomere	GO:0015923	mannosidase activity
GO:0016477	cell migration	GO:0010648	negative regulation of cell communication	GO:0015085	calcium ion transmembrane transporter activity	GO:0009968	negative regulation of signal transduction	GO:0042048	olfactory behavior	GO:0030018	Z disc	GO:0016055	Wnt signaling pathway
GO:0016567	protein ubiquitination	GO:0010951	negative regulation of endopeptidase activity	GO:0015631	tubulin binding	GO:0009994	oocyte differentiation	GO:0042052	rhabdomere development	GO:0030029	actin filament-based process	GO:0016323	basolateral plasma membrane
GO:0016758	transferase activity, transferring hexosyl groups	GO:0014070	response to organic cyclic compound	GO:0015662	ATPase activity, coupled to transmembrane movement of ions, phosphorylative mechanism	GO:0010562	positive regulation of phosphorus metabolic process	GO:0042330	taxis	GO:0030031	cell projection assembly	GO:0016325	oocyte microtubule cytoskeleton organization
GO:0016905	myosin heavy chain kinase activity	GO:0015711	organic anion transport	GO:0015914	phospholipid transport	GO:0010631	epithelial cell migration	GO:0042451	purine nucleoside biosynthetic process	GO:0030036	actin cytoskeleton organization	GO:0016331	morphogenesis of embryonic epithelium
GO:0017015	regulation of transforming growth factor beta receptor signaling pathway	GO:0015748	organophosphate ester transport	GO:0016049	cell growth	GO:0010648	negative regulation of cell communication	GO:0042455	ribonucleoside biosynthetic process	GO:0030055	cell-substrate junction	GO:0016335	morphogenesis of larval imaginal disc epithelium
GO:0019897	extrinsic component of plasma membrane	GO:0015914	phospholipid transport	GO:0016055	Wnt signaling pathway	GO:0012501	programmed cell death	GO:0042470	melanosome	GO:0030155	regulation of cell adhesion	GO:0016337	single organismal cell-cell adhesion
GO:0019898	extrinsic component of membrane	GO:0015923	mannosidase activity	GO:0016198	axon choice point recognition	GO:0016325	oocyte microtubule cytoskeleton organization	GO:0042594	response to starvation	GO:0030162	regulation of proteolysis	GO:0016442	RISC complex
GO:0019932	second-messenger-mediated signaling	GO:0016051	carbohydrate biosynthetic process	GO:0016199	axon midline choice point recognition	GO:0016331	morphogenesis of embryonic epithelium	GO:0042625	ATPase activity, coupled to transmembrane movement of ions	GO:0030177	positive regulation of Wnt signaling pathway	GO:0016459	myosin complex
GO:0019991	septate junction assembly	GO:0016055	Wnt signaling pathway	GO:0016323	basolateral plasma membrane	GO:0016335	morphogenesis of larval imaginal disc epithelium	GO:0042752	regulation of circadian rhythm	GO:0030239	myofibril assembly	GO:0016477	cell migration
GO:0021700	developmental maturation	GO:0016198	axon choice point recognition	GO:0016325	oocyte microtubule cytoskeleton organization	GO:0016442	RISC complex	GO:0042803	protein homodimerization activity	GO:0030246	carbohydrate binding	GO:0017015	regulation of transforming growth factor beta receptor signaling pathway
GO:0023057	negative regulation of signaling	GO:0016199	axon midline choice point recognition	GO:0016333	morphogenesis of follicular epithelium	GO:0016459	myosin complex	GO:0043087	regulation of GTPase activity	GO:0030414	peptidase inhibitor activity	GO:0019897	extrinsic component of plasma membrane
GO:0030111	regulation of Wnt signaling pathway	GO:0016325	oocyte microtubule cytoskeleton organization	GO:0016335	morphogenesis of larval imaginal disc epithelium	GO:0016477	cell migration	GO:0043235	receptor complex	GO:0030534	adult behavior	GO:0019898	extrinsic component of membrane
GO:0030155	regulation of cell adhesion	GO:0016331	morphogenesis of embryonic epithelium	GO:0016442	RISC complex	GO:0016758	transferase activity, transferring hexosyl groups	GO:0043296	apical junction complex	GO:0030707	ovarian follicle cell development	GO:0019904	protein domain specific binding
GO:0030162	regulation of proteolysis	GO:0016335	morphogenesis of larval imaginal disc epithelium	GO:0016458	gene silencing	GO:0016905	myosin heavy chain kinase activity	GO:0043401	steroid hormone mediated signaling pathway	GO:0030811	regulation of nucleotide catabolic process	GO:0019932	second-messenger-mediated signaling
GO:0030168	platelet activation	GO:0016442	RISC complex	GO:0016477	cell migration	GO:0017015	regulation of transforming growth factor beta receptor signaling pathway	GO:0043547	positive regulation of GTPase activity	GO:0030855	epithelial cell differentiation	GO:0021700	developmental maturation
GO:0030177	positive regulation of Wnt signaling pathway	GO:0016458	gene silencing	GO:0016758	transferase activity, transferring hexosyl groups	GO:0019730	antimicrobial humoral response	GO:0043900	regulation of multi-organism process	GO:0031032	actomyosin structure organization	GO:0022410	circadian sleep/wake cycle process
GO:0030707	ovarian follicle cell development	GO:0016459	myosin complex	GO:0016864	intramolecular oxidoreductase activity, transposing S-S bonds	GO:0019888	protein phosphatase regulator activity	GO:0044708	single-organism behavior	GO:0031047	gene silencing by RNA	GO:0022843	voltage-gated cation channel activity
GO:0030725	germline ring canal formation	GO:0016477	cell migration	GO:0016905	myosin heavy chain kinase activity	GO:0019897	extrinsic component of plasma membrane	GO:0045471	response to ethanol	GO:0031098	stress-activated protein kinase signaling cascade	GO:0023057	negative regulation of signaling
GO:0030811	regulation of nucleotide catabolic process	GO:0016758	transferase activity, transferring hexosyl groups	GO:0017015	regulation of transforming growth factor beta receptor signaling pathway	GO:0019898	extrinsic component of membrane	GO:0046129	purine ribonucleoside biosynthetic process	GO:0031226	intrinsic component of plasma membrane	GO:0030100	regulation of endocytosis
GO:0030855	epithelial cell differentiation	GO:0016864	intramolecular oxidoreductase activity, transposing S-S bonds	GO:0019897	extrinsic component of plasma membrane	GO:0019899	enzyme binding	GO:0046903	secretion	GO:0031234	extrinsic component of cytoplasmic side of plasma membrane	GO:0030111	regulation of Wnt signaling pathway
GO:0030863	cortical cytoskeleton	GO:0016905	myosin heavy chain kinase activity	GO:0019898	extrinsic component of membrane	GO:0019904	protein domain specific binding	GO:0048469	cell maturation	GO:0031332	RNAi effector complex	GO:0030155	regulation of cell adhesion
GO:0030951	establishment or maintenance of microtubule cytoskeleton polarity	GO:0019888	protein phosphatase regulator activity	GO:0019899	enzyme binding	GO:0019991	septate junction assembly	GO:0048477	oogenesis	GO:0031401	positive regulation of protein modification process	GO:0030177	positive regulation of Wnt signaling pathway
GO:0030952	establishment or maintenance of cytoskeleton polarity	GO:0019898	extrinsic component of membrane	GO:0019932	second-messenger-mediated signaling	GO:0021700	developmental maturation	GO:0048563	post-embryonic organ morphogenesis	GO:0031674	I band	GO:0030246	carbohydrate binding
GO:0031047	gene silencing by RNA	GO:0019899	enzyme binding	GO:0019991	septate junction assembly	GO:0023014	signal transduction by phosphorylation	GO:0048569	post-embryonic organ development	GO:0032012	regulation of ARF protein signal transduction	GO:0030534	adult behavior
GO:0031110	regulation of microtubule polymerization or depolymerization	GO:0021700	developmental maturation	GO:0021700	developmental maturation	GO:0023057	negative regulation of signaling	GO:0048599	oocyte development	GO:0032318	regulation of Ras GTPase activity	GO:0030707	ovarian follicle cell development
GO:0031234	extrinsic component of cytoplasmic side of plasma membrane	GO:0023014	signal transduction by phosphorylation	GO:0022603	regulation of anatomical structure morphogenesis	GO:0030029	actin filament-based process	GO:0048707	instar larval or pupal morphogenesis	GO:0032403	protein complex binding	GO:0030811	regulation of nucleotide catabolic process
GO:0031332	RNAi effector complex	GO:0023057	negative regulation of signaling	GO:0022604	regulation of cell morphogenesis	GO:0030036	actin cytoskeleton organization	GO:0048737	imaginal disc-derived appendage development	GO:0032879	regulation of localization	GO:0030855	epithelial cell differentiation
GO:0032386	regulation of intracellular transport	GO:0030029	actin filament-based process	GO:0023057	negative regulation of signaling	GO:0030055	cell-substrate junction	GO:0048749	compound eye development	GO:0032880	regulation of protein localization	GO:0030952	establishment or maintenance of cytoskeleton polarity
GO:0032403	protein complex binding	GO:0030031	cell projection assembly	GO:0030055	cell-substrate junction	GO:0030117	membrane coat	GO:0048770	pigment granule	GO:0033121	regulation of purine nucleotide catabolic process	GO:0031047	gene silencing by RNA
GO:0032446	protein modification by small protein conjugation	GO:0030036	actin cytoskeleton organization	GO:0030111	regulation of Wnt signaling pathway	GO:0030177	positive regulation of Wnt signaling pathway	GO:0048870	cell motility	GO:0033124	regulation of GTP catabolic process	GO:0031234	extrinsic component of cytoplasmic side of plasma membrane
GO:0032870	cellular response to hormone stimulus	GO:0030117	membrane coat	GO:0030119	AP-type membrane coat adaptor complex	GO:0030534	adult behavior	GO:0050657	nucleic acid transport	GO:0034330	cell junction organization	GO:0031332	RNAi effector complex
GO:0032879	regulation of localization	GO:0030162	regulation of proteolysis	GO:0030131	clathrin adaptor complex	GO:0030707	ovarian follicle cell development	GO:0050658	RNA transport	GO:0034504	protein localization to nucleus	GO:0032012	regulation of ARF protein signal transduction
GO:0032880	regulation of protein localization	GO:0030534	adult behavior	GO:0030155	regulation of cell adhesion	GO:0030725	germline ring canal formation	GO:0050804	regulation of synaptic transmission	GO:0035023	regulation of Rho protein signal transduction	GO:0032879	regulation of localization
GO:0032940	secretion by cell	GO:0030706	germarium-derived oocyte differentiation	GO:0030168	platelet activation	GO:0030811	regulation of nucleotide catabolic process	GO:0050890	cognition	GO:0035107	appendage morphogenesis	GO:0032880	regulation of protein localization
GO:0033121	regulation of purine nucleotide catabolic process	GO:0030707	ovarian follicle cell development	GO:0030177	positive regulation of Wnt signaling pathway	GO:0030855	epithelial cell differentiation	GO:0051028	mRNA transport	GO:0035114	imaginal disc-derived appendage morphogenesis	GO:0032982	myosin filament
GO:0033124	regulation of GTP catabolic process	GO:0030716	oocyte fate determination	GO:0030308	negative regulation of cell growth	GO:0030863	cortical cytoskeleton	GO:0051236	establishment of RNA localization	GO:0035120	post-embryonic appendage morphogenesis	GO:0033121	regulation of purine nucleotide catabolic process
GO:0033157	regulation of intracellular protein transport	GO:0030725	germline ring canal formation	GO:0030534	adult behavior	GO:0030951	establishment or maintenance of microtubule cytoskeleton polarity	GO:0051345	positive regulation of hydrolase activity	GO:0035194	posttranscriptional gene silencing by RNA	GO:0033124	regulation of GTP catabolic process
GO:0033993	response to lipid	GO:0030811	regulation of nucleotide catabolic process	GO:0030707	ovarian follicle cell development	GO:0030952	establishment or maintenance of cytoskeleton polarity	GO:0051646	mitochondrion localization	GO:0035195	gene silencing by miRNA	GO:0033157	regulation of intracellular protein transport
GO:0034329	cell junction assembly	GO:0030855	epithelial cell differentiation	GO:0030708	germarium-derived female germ-line cyst encapsulation	GO:0031047	gene silencing by RNA	GO:0051674	localization of cell	GO:0035218	leg disc development	GO:0033993	response to lipid
GO:0034330	cell junction organization	GO:0031047	gene silencing by RNA	GO:0030811	regulation of nucleotide catabolic process	GO:0031098	stress-activated protein kinase signaling cascade	GO:0061134	peptidase regulator activity	GO:0035220	wing disc development	GO:0034329	cell junction assembly
GO:0035023	regulation of Rho protein signal transduction	GO:0031098	stress-activated protein kinase signaling cascade	GO:0030855	epithelial cell differentiation	GO:0031234	extrinsic component of cytoplasmic side of plasma membrane	GO:0061135	endopeptidase regulator activity	GO:0035282	segmentation	GO:0034330	cell junction organization
GO:0035075	response to ecdysone	GO:0031332	RNAi effector complex	GO:0030863	cortical cytoskeleton	GO:0031332	RNAi effector complex	GO:0061564	axon development	GO:0035315	hair cell differentiation	GO:0034704	calcium channel complex
GO:0035088	establishment or maintenance of apical/basal cell polarity	GO:0031399	regulation of protein modification process	GO:0030864	cortical actin cytoskeleton	GO:0031399	regulation of protein modification process	GO:0070161	anchoring junction	GO:0035335	peptidyl-tyrosine dephosphorylation	GO:0035023	regulation of Rho protein signal transduction
GO:0035107	appendage morphogenesis	GO:0031401	positive regulation of protein modification process	GO:0030951	establishment or maintenance of microtubule cytoskeleton polarity	GO:0031401	positive regulation of protein modification process	GO:0071310	cellular response to organic substance	GO:0040007	growth	GO:0035088	establishment or maintenance of apical/basal cell polarity
GO:0035114	imaginal disc-derived appendage morphogenesis	GO:0032318	regulation of Ras GTPase activity	GO:0030952	establishment or maintenance of cytoskeleton polarity	GO:0031683	G-protein beta/gamma-subunit complex binding	GO:0071383	cellular response to steroid hormone stimulus	GO:0042052	rhabdomere development	GO:0035107	appendage morphogenesis
GO:0035120	post-embryonic appendage morphogenesis	GO:0032879	regulation of localization	GO:0031047	gene silencing by RNA	GO:0032270	positive regulation of cellular protein metabolic process	GO:0071396	cellular response to lipid	GO:0042330	taxis	GO:0035114	imaginal disc-derived appendage morphogenesis
GO:0035150	regulation of tube size	GO:0032982	myosin filament	GO:0031227	intrinsic component of endoplasmic reticulum membrane	GO:0032403	protein complex binding	GO:0071407	cellular response to organic cyclic compound	GO:0042692	muscle cell differentiation	GO:0035120	post-embryonic appendage morphogenesis
GO:0035151	regulation of tube size, open tracheal system	GO:0033121	regulation of purine nucleotide catabolic process	GO:0031332	RNAi effector complex	GO:0032879	regulation of localization	GO:0071495	cellular response to endogenous stimulus	GO:0042752	regulation of circadian rhythm	GO:0035218	leg disc development
GO:0035152	regulation of tube architecture, open tracheal system	GO:0033124	regulation of GTP catabolic process	GO:0031625	ubiquitin protein ligase binding	GO:0032880	regulation of protein localization	GO:0071559	response to transforming growth factor beta	GO:0043087	regulation of GTPase activity	GO:0035220	wing disc development
GO:0035158	regulation of tube diameter, open tracheal system	GO:0033674	positive regulation of kinase activity	GO:0031669	cellular response to nutrient levels	GO:0033121	regulation of purine nucleotide catabolic process	GO:0071705	nitrogen compound transport	GO:0043138	3'-5' DNA helicase activity	GO:0035282	segmentation
GO:0035215	genital disc development	GO:0034329	cell junction assembly	GO:0031683	G-protein beta/gamma-subunit complex binding	GO:0033124	regulation of GTP catabolic process	GO:0090092	regulation of transmembrane receptor protein serine/threonine kinase signaling pathway	GO:0043235	receptor complex	GO:0040007	growth
GO:0035218	leg disc development	GO:0034330	cell junction organization	GO:0032012	regulation of ARF protein signal transduction	GO:0033674	positive regulation of kinase activity	GO:0090132	epithelium migration	GO:0043292	contractile fiber	GO:0040008	regulation of growth
GO:0035220	wing disc development	GO:0035003	subapical complex	GO:0032318	regulation of Ras GTPase activity	GO:0034329	cell junction assembly	GO:0090287	regulation of cellular response to growth factor stimulus	GO:0043296	apical junction complex	GO:0042048	olfactory behavior
GO:0035272	exocrine system development	GO:0035023	regulation of Rho protein signal transduction	GO:0032386	regulation of intracellular transport	GO:0034330	cell junction organization	GO:0098531	direct ligand regulated sequence-specific DNA binding transcription factor activity	GO:0043547	positive regulation of GTPase activity	GO:0042052	rhabdomere development
GO:0035282	segmentation	GO:0035075	response to ecdysone	GO:0032403	protein complex binding	GO:0034332	adherens junction organization	GO:0098636	protein complex involved in cell adhesion	GO:0043588	skin development	GO:0042063	gliogenesis
GO:0035296	regulation of tube diameter	GO:0035099	hemocyte migration	GO:0032879	regulation of localization	GO:0034333	adherens junction assembly	GO:1900542	regulation of purine nucleotide metabolic process	GO:0044448	cell cortex part	GO:0042306	regulation of protein import into nucleus
GO:0035315	hair cell differentiation	GO:0035107	appendage morphogenesis	GO:0032880	regulation of protein localization	GO:0034504	protein localization to nucleus	GO:1901071	glucosamine-containing compound metabolic process	GO:0044708	single-organism behavior	GO:0042330	taxis
GO:0035316	non-sensory hair organization	GO:0035114	imaginal disc-derived appendage morphogenesis	GO:0032940	secretion by cell	GO:0035023	regulation of Rho protein signal transduction	GO:1901659	glycosyl compound biosynthetic process	GO:0044744	protein targeting to nucleus	GO:0042749	regulation of circadian sleep/wake cycle
GO:0035317	imaginal disc-derived wing hair organization	GO:0035120	post-embryonic appendage morphogenesis	GO:0033121	regulation of purine nucleotide catabolic process	GO:0035075	response to ecdysone	GO:1903293	phosphatase complex	GO:0045179	apical cortex	GO:0042752	regulation of circadian rhythm
GO:0036314	response to sterol	GO:0035152	regulation of tube architecture, open tracheal system	GO:0033124	regulation of GTP catabolic process	GO:0035088	establishment or maintenance of apical/basal cell polarity	GO:2000241	regulation of reproductive process	GO:0045214	sarcomere organization	GO:0042990	regulation of transcription factor import into nucleus
GO:0036465	synaptic vesicle recycling	GO:0035162	embryonic hemopoiesis	GO:0033157	regulation of intracellular protein transport	GO:0035107	appendage morphogenesis	GO:2000736	regulation of stem cell differentiation	GO:0045595	regulation of cell differentiation	GO:0043062	extracellular structure organization
GO:0040007	growth	GO:0035215	genital disc development	GO:0033227	dsRNA transport	GO:0035114	imaginal disc-derived appendage morphogenesis			GO:0046847	filopodium assembly	GO:0043087	regulation of GTPase activity
GO:0040008	regulation of growth	GO:0035218	leg disc development	GO:0033993	response to lipid	GO:0035120	post-embryonic appendage morphogenesis			GO:0048103	somatic stem cell division	GO:0043296	apical junction complex
GO:0042052	rhabdomere development	GO:0035220	wing disc development	GO:0034329	cell junction assembly	GO:0035150	regulation of tube size			GO:0048167	regulation of synaptic plasticity	GO:0043401	steroid hormone mediated signaling pathway
GO:0042306	regulation of protein import into nucleus	GO:0035282	segmentation	GO:0034330	cell junction organization	GO:0035151	regulation of tube size, open tracheal system			GO:0048469	cell maturation	GO:0043547	positive regulation of GTPase activity
GO:0042330	taxis	GO:0035315	hair cell differentiation	GO:0034332	adherens junction organization	GO:0035158	regulation of tube diameter, open tracheal system			GO:0048477	oogenesis	GO:0043623	cellular protein complex assembly
GO:0042386	hemocyte differentiation	GO:0035316	non-sensory hair organization	GO:0035023	regulation of Rho protein signal transduction	GO:0035159	regulation of tube length, open tracheal system			GO:0048563	post-embryonic organ morphogenesis	GO:0044448	cell cortex part
GO:0042625	ATPase activity, coupled to transmembrane movement of ions	GO:0035317	imaginal disc-derived wing hair organization	GO:0035075	response to ecdysone	GO:0035218	leg disc development			GO:0048569	post-embryonic organ development	GO:0044708	single-organism behavior
GO:0042675	compound eye cone cell differentiation	GO:0036314	response to sterol	GO:0035088	establishment or maintenance of apical/basal cell polarity	GO:0035220	wing disc development			GO:0048589	developmental growth	GO:0045187	regulation of circadian sleep/wake cycle, sleep
GO:0042752	regulation of circadian rhythm	GO:0036445	neuronal stem cell division	GO:0035107	appendage morphogenesis	GO:0035282	segmentation			GO:0048592	eye morphogenesis	GO:0045197	establishment or maintenance of epithelial cell apical/basal polarity
GO:0043062	extracellular structure organization	GO:0040007	growth	GO:0035114	imaginal disc-derived appendage morphogenesis	GO:0035296	regulation of tube diameter			GO:0048598	embryonic morphogenesis	GO:0045216	cell-cell junction organization
GO:0043063	intercellular bridge organization	GO:0042063	gliogenesis	GO:0035120	post-embryonic appendage morphogenesis	GO:0035315	hair cell differentiation			GO:0048599	oocyte development	GO:0045595	regulation of cell differentiation
GO:0043087	regulation of GTPase activity	GO:0042325	regulation of phosphorylation	GO:0035152	regulation of tube architecture, open tracheal system	GO:0035316	non-sensory hair organization			GO:0048707	instar larval or pupal morphogenesis	GO:0046822	regulation of nucleocytoplasmic transport
GO:0043235	receptor complex	GO:0042327	positive regulation of phosphorylation	GO:0035218	leg disc development	GO:0035317	imaginal disc-derived wing hair organization			GO:0048736	appendage development	GO:0048469	cell maturation
GO:0043296	apical junction complex	GO:0042330	taxis	GO:0035220	wing disc development	GO:0036314	response to sterol			GO:0048737	imaginal disc-derived appendage development	GO:0048477	oogenesis
GO:0043297	apical junction assembly	GO:0042335	cuticle development	GO:0035282	segmentation	GO:0040007	growth			GO:0048749	compound eye development	GO:0048562	embryonic organ morphogenesis
GO:0043401	steroid hormone mediated signaling pathway	GO:0042675	compound eye cone cell differentiation	GO:0036314	response to sterol	GO:0042026	protein refolding			GO:0048870	cell motility	GO:0048563	post-embryonic organ morphogenesis
GO:0043547	positive regulation of GTPase activity	GO:0042752	regulation of circadian rhythm	GO:0040007	growth	GO:0042052	rhabdomere development			GO:0050657	nucleic acid transport	GO:0048569	post-embryonic organ development
GO:0043588	skin development	GO:0043052	thermotaxis	GO:0040008	regulation of growth	GO:0042063	gliogenesis			GO:0050658	RNA transport	GO:0048585	negative regulation of response to stimulus
GO:0043900	regulation of multi-organism process	GO:0043062	extracellular structure organization	GO:0042048	olfactory behavior	GO:0042325	regulation of phosphorylation			GO:0050803	regulation of synapse structure and activity	GO:0048589	developmental growth
GO:0044087	regulation of cellular component biogenesis	GO:0043063	intercellular bridge organization	GO:0042052	rhabdomere development	GO:0042327	positive regulation of phosphorylation			GO:0050804	regulation of synaptic transmission	GO:0048598	embryonic morphogenesis
GO:0044708	single-organism behavior	GO:0043086	negative regulation of catalytic activity	GO:0042176	regulation of protein catabolic process	GO:0042330	taxis			GO:0050807	regulation of synapse organization	GO:0048599	oocyte development
GO:0045165	cell fate commitment	GO:0043087	regulation of GTPase activity	GO:0042306	regulation of protein import into nucleus	GO:0042461	photoreceptor cell development			GO:0050863	regulation of T cell activation	GO:0048704	embryonic skeletal system morphogenesis
GO:0045169	fusome	GO:0043154	negative regulation of cysteine-type endopeptidase activity involved in apoptotic process	GO:0042330	taxis	GO:0043062	extracellular structure organization			GO:0050867	positive regulation of cell activation	GO:0048705	skeletal system morphogenesis
GO:0045171	intercellular bridge	GO:0043296	apical junction complex	GO:0042451	purine nucleoside biosynthetic process	GO:0043063	intercellular bridge organization			GO:0050870	positive regulation of T cell activation	GO:0048707	instar larval or pupal morphogenesis
GO:0045172	germline ring canal	GO:0043297	apical junction assembly	GO:0042470	melanosome	GO:0043087	regulation of GTPase activity			GO:0050890	cognition	GO:0048736	appendage development
GO:0045197	establishment or maintenance of epithelial cell apical/basal polarity	GO:0043408	regulation of MAPK cascade	GO:0042625	ATPase activity, coupled to transmembrane movement of ions	GO:0043154	negative regulation of cysteine-type endopeptidase activity involved in apoptotic process			GO:0051046	regulation of secretion	GO:0048737	imaginal disc-derived appendage development
GO:0045216	cell-cell junction organization	GO:0043413	macromolecule glycosylation	GO:0042752	regulation of circadian rhythm	GO:0043235	receptor complex			GO:0051047	positive regulation of secretion	GO:0048749	compound eye development
GO:0045471	response to ethanol	GO:0043547	positive regulation of GTPase activity	GO:0043062	extracellular structure organization	GO:0043296	apical junction complex			GO:0051049	regulation of transport	GO:0048754	branching morphogenesis of an epithelial tube
GO:0045595	regulation of cell differentiation	GO:0043549	regulation of kinase activity	GO:0043087	regulation of GTPase activity	GO:0043297	apical junction assembly			GO:0051050	positive regulation of transport	GO:0048870	cell motility
GO:0045786	negative regulation of cell cycle	GO:0043588	skin development	GO:0043235	receptor complex	GO:0043413	macromolecule glycosylation			GO:0051124	synaptic growth at neuromuscular junction	GO:0050657	nucleic acid transport
GO:0045995	regulation of embryonic development	GO:0044431	Golgi apparatus part	GO:0043296	apical junction complex	GO:0043547	positive regulation of GTPase activity			GO:0051146	striated muscle cell differentiation	GO:0050658	RNA transport
GO:0046822	regulation of nucleocytoplasmic transport	GO:0044448	cell cortex part	GO:0043297	apical junction assembly	GO:0043549	regulation of kinase activity			GO:0051169	nuclear transport	GO:0050803	regulation of synapse structure and activity
GO:0046903	secretion	GO:0044708	single-organism behavior	GO:0043401	steroid hormone mediated signaling pathway	GO:0043588	skin development			GO:0051170	nuclear import	GO:0050804	regulation of synaptic transmission
GO:0048149	behavioral response to ethanol	GO:0045165	cell fate commitment	GO:0043547	positive regulation of GTPase activity	GO:0044431	Golgi apparatus part			GO:0051236	establishment of RNA localization	GO:0050807	regulation of synapse organization
GO:0048469	cell maturation	GO:0045169	fusome	GO:0043588	skin development	GO:0044448	cell cortex part			GO:0051251	positive regulation of lymphocyte activation	GO:0050863	regulation of T cell activation
GO:0048477	oogenesis	GO:0045171	intercellular bridge	GO:0043623	cellular protein complex assembly	GO:0044708	single-organism behavior			GO:0051345	positive regulation of hydrolase activity	GO:0050867	positive regulation of cell activation
GO:0048488	synaptic vesicle endocytosis	GO:0045172	germline ring canal	GO:0044087	regulation of cellular component biogenesis	GO:0044744	protein targeting to nucleus			GO:0051346	negative regulation of hydrolase activity	GO:0050870	positive regulation of T cell activation
GO:0048545	response to steroid hormone	GO:0045177	apical part of cell	GO:0044389	small conjugating protein ligase binding	GO:0045165	cell fate commitment			GO:0051403	stress-activated MAPK cascade	GO:0050877	neurological system process
GO:0048563	post-embryonic organ morphogenesis	GO:0045179	apical cortex	GO:0044448	cell cortex part	GO:0045169	fusome			GO:0051646	mitochondrion localization	GO:0050890	cognition
GO:0048569	post-embryonic organ development	GO:0045196	establishment or maintenance of neuroblast polarity	GO:0044708	single-organism behavior	GO:0045171	intercellular bridge			GO:0051674	localization of cell	GO:0051028	mRNA transport
GO:0048585	negative regulation of response to stimulus	GO:0045471	response to ethanol	GO:0045169	fusome	GO:0045172	germline ring canal			GO:0055001	muscle cell development	GO:0051049	regulation of transport
GO:0048592	eye morphogenesis	GO:0045595	regulation of cell differentiation	GO:0045179	apical cortex	GO:0045177	apical part of cell			GO:0055002	striated muscle cell development	GO:0051050	positive regulation of transport
GO:0048598	embryonic morphogenesis	GO:0045859	regulation of protein kinase activity	GO:0045196	establishment or maintenance of neuroblast polarity	GO:0045179	apical cortex			GO:0060537	muscle tissue development	GO:0051222	positive regulation of protein transport
GO:0048599	oocyte development	GO:0045860	positive regulation of protein kinase activity	GO:0045197	establishment or maintenance of epithelial cell apical/basal polarity	GO:0045186	zonula adherens assembly			GO:0061061	muscle structure development	GO:0051223	regulation of protein transport
GO:0048639	positive regulation of developmental growth	GO:0045937	positive regulation of phosphate metabolic process	GO:0045216	cell-cell junction organization	GO:0045196	establishment or maintenance of neuroblast polarity			GO:0061134	peptidase regulator activity	GO:0051236	establishment of RNA localization
GO:0048707	instar larval or pupal morphogenesis	GO:0045995	regulation of embryonic development	GO:0045595	regulation of cell differentiation	GO:0045197	establishment or maintenance of epithelial cell apical/basal polarity			GO:0061135	endopeptidase regulator activity	GO:0051251	positive regulation of lymphocyte activation
GO:0048736	appendage development	GO:0046348	amino sugar catabolic process	GO:0045786	negative regulation of cell cycle	GO:0045216	cell-cell junction organization			GO:0061564	axon development	GO:0051258	protein polymerization
GO:0048737	imaginal disc-derived appendage development	GO:0048103	somatic stem cell division	GO:0046129	purine ribonucleoside biosynthetic process	GO:0045471	response to ethanol			GO:0070160	occluding junction	GO:0051345	positive regulation of hydrolase activity
GO:0048749	compound eye development	GO:0048149	behavioral response to ethanol	GO:0046332	SMAD binding	GO:0045595	regulation of cell differentiation			GO:0070161	anchoring junction	GO:0051674	localization of cell
GO:0048870	cell motility	GO:0048469	cell maturation	GO:0046822	regulation of nucleocytoplasmic transport	GO:0045859	regulation of protein kinase activity			GO:0070848	response to growth factor	GO:0051963	regulation of synapse assembly
GO:0050657	nucleic acid transport	GO:0048475	coated membrane	GO:0046903	secretion	GO:0045860	positive regulation of protein kinase activity			GO:0070925	organelle assembly	GO:0060284	regulation of cell development
GO:0050658	RNA transport	GO:0048477	oogenesis	GO:0048138	germ-line cyst encapsulation	GO:0045937	positive regulation of phosphate metabolic process			GO:0071310	cellular response to organic substance	GO:0060341	regulation of cellular localization
GO:0050803	regulation of synapse structure and activity	GO:0048563	post-embryonic organ morphogenesis	GO:0048139	female germ-line cyst encapsulation	GO:0045995	regulation of embryonic development			GO:0071363	cellular response to growth factor stimulus	GO:0060485	mesenchyme development
GO:0050804	regulation of synaptic transmission	GO:0048569	post-embryonic organ development	GO:0048469	cell maturation	GO:0046530	photoreceptor cell differentiation			GO:0071559	response to transforming growth factor beta	GO:0060562	epithelial tube morphogenesis
GO:0050807	regulation of synapse organization	GO:0048592	eye morphogenesis	GO:0048477	oogenesis	GO:0046903	secretion			GO:0072091	regulation of stem cell proliferation	GO:0061138	morphogenesis of a branching epithelium
GO:0050863	regulation of T cell activation	GO:0048598	embryonic morphogenesis	GO:0048563	post-embryonic organ morphogenesis	GO:0046930	pore complex			GO:0090130	tissue migration	GO:0061245	establishment or maintenance of bipolar cell polarity
GO:0050867	positive regulation of cell activation	GO:0048599	oocyte development	GO:0048569	post-embryonic organ development	GO:0048103	somatic stem cell division			GO:0090132	epithelium migration	GO:0061371	determination of heart left/right asymmetry
GO:0050870	positive regulation of T cell activation	GO:0048707	instar larval or pupal morphogenesis	GO:0048585	negative regulation of response to stimulus	GO:0048149	behavioral response to ethanol			GO:0090287	regulation of cellular response to growth factor stimulus	GO:0061564	axon development
GO:0050890	cognition	GO:0048736	appendage development	GO:0048592	eye morphogenesis	GO:0048469	cell maturation			GO:0097485	neuron projection guidance	GO:0070161	anchoring junction
GO:0051028	mRNA transport	GO:0048737	imaginal disc-derived appendage development	GO:0048598	embryonic morphogenesis	GO:0048475	coated membrane			GO:0098531	direct ligand regulated sequence-specific DNA binding transcription factor activity	GO:0070201	regulation of establishment of protein localization
GO:0051046	regulation of secretion	GO:0048749	compound eye development	GO:0048599	oocyte development	GO:0048477	oogenesis			GO:0098636	protein complex involved in cell adhesion	GO:0070588	calcium ion transmembrane transport
GO:0051049	regulation of transport	GO:0048870	cell motility	GO:0048707	instar larval or pupal morphogenesis	GO:0048563	post-embryonic organ morphogenesis			GO:1900542	regulation of purine nucleotide metabolic process	GO:0070838	divalent metal ion transport
GO:0051050	positive regulation of transport	GO:0050708	regulation of protein secretion	GO:0048736	appendage development	GO:0048569	post-embryonic organ development			GO:1902593	single-organism nuclear import	GO:0070848	response to growth factor
GO:0051051	negative regulation of transport	GO:0050714	positive regulation of protein secretion	GO:0048737	imaginal disc-derived appendage development	GO:0048585	negative regulation of response to stimulus			GO:1902692	regulation of neuroblast proliferation	GO:0071310	cellular response to organic substance
GO:0051222	positive regulation of protein transport	GO:0050803	regulation of synapse structure and activity	GO:0048749	compound eye development	GO:0048592	eye morphogenesis			GO:1903293	phosphatase complex	GO:0071363	cellular response to growth factor stimulus
GO:0051223	regulation of protein transport	GO:0050863	regulation of T cell activation	GO:0048754	branching morphogenesis of an epithelial tube	GO:0048598	embryonic morphogenesis			GO:2000177	regulation of neural precursor cell proliferation	GO:0071383	cellular response to steroid hormone stimulus
GO:0051236	establishment of RNA localization	GO:0050867	positive regulation of cell activation	GO:0048770	pigment granule	GO:0048599	oocyte development					GO:0071396	cellular response to lipid
GO:0051251	positive regulation of lymphocyte activation	GO:0050870	positive regulation of T cell activation	GO:0048870	cell motility	GO:0048663	neuron fate commitment					GO:0071407	cellular response to organic cyclic compound
GO:0051345	positive regulation of hydrolase activity	GO:0050877	neurological system process	GO:0050657	nucleic acid transport	GO:0048707	instar larval or pupal morphogenesis					GO:0071495	cellular response to endogenous stimulus
GO:0051640	organelle localization	GO:0050890	cognition	GO:0050658	RNA transport	GO:0048736	appendage development					GO:0071559	response to transforming growth factor beta
GO:0051646	mitochondrion localization	GO:0051017	actin filament bundle assembly	GO:0050767	regulation of neurogenesis	GO:0048737	imaginal disc-derived appendage development					GO:0071560	cellular response to transforming growth factor beta stimulus
GO:0051648	vesicle localization	GO:0051046	regulation of secretion	GO:0050803	regulation of synapse structure and activity	GO:0048749	compound eye development					GO:0072509	divalent inorganic cation transmembrane transporter activity
GO:0051650	establishment of vesicle localization	GO:0051047	positive regulation of secretion	GO:0050804	regulation of synaptic transmission	GO:0048870	cell motility					GO:0072511	divalent inorganic cation transport
GO:0051656	establishment of organelle localization	GO:0051050	positive regulation of transport	GO:0050807	regulation of synapse organization	GO:0050657	nucleic acid transport					GO:0090092	regulation of transmembrane receptor protein serine/threonine kinase signaling pathway
GO:0051674	localization of cell	GO:0051251	positive regulation of lymphocyte activation	GO:0050863	regulation of T cell activation	GO:0050658	RNA transport					GO:0090130	tissue migration
GO:0051960	regulation of nervous system development	GO:0051345	positive regulation of hydrolase activity	GO:0050865	regulation of cell activation	GO:0050708	regulation of protein secretion					GO:0090132	epithelium migration
GO:0051963	regulation of synapse assembly	GO:0051346	negative regulation of hydrolase activity	GO:0050867	positive regulation of cell activation	GO:0050714	positive regulation of protein secretion					GO:0090287	regulation of cellular response to growth factor stimulus
GO:0060284	regulation of cell development	GO:0051403	stress-activated MAPK cascade	GO:0050870	positive regulation of T cell activation	GO:0050803	regulation of synapse structure and activity					GO:0097485	neuron projection guidance
GO:0060322	head development	GO:0051674	localization of cell	GO:0050877	neurological system process	GO:0050807	regulation of synapse organization					GO:0098531	direct ligand regulated sequence-specific DNA binding transcription factor activity
GO:0060341	regulation of cellular localization	GO:0051960	regulation of nervous system development	GO:0050890	cognition	GO:0050863	regulation of T cell activation					GO:0098590	plasma membrane region
GO:0060968	regulation of gene silencing	GO:0055057	neuroblast division	GO:0051020	GTPase binding	GO:0050865	regulation of cell activation					GO:1900180	regulation of protein localization to nucleus
GO:0061245	establishment or maintenance of bipolar cell polarity	GO:0055059	asymmetric neuroblast division	GO:0051028	mRNA transport	GO:0050867	positive regulation of cell activation					GO:1900542	regulation of purine nucleotide metabolic process
GO:0061564	axon development	GO:0060284	regulation of cell development	GO:0051046	regulation of secretion	GO:0050870	positive regulation of T cell activation					GO:1903293	phosphatase complex
GO:0070160	occluding junction	GO:0060341	regulation of cellular localization	GO:0051047	positive regulation of secretion	GO:0050877	neurological system process					GO:2000736	regulation of stem cell differentiation
GO:0070161	anchoring junction	GO:0061135	endopeptidase regulator activity	GO:0051049	regulation of transport	GO:0050890	cognition
GO:0070201	regulation of establishment of protein localization	GO:0061564	axon development	GO:0051050	positive regulation of transport	GO:0051047	positive regulation of secretion
GO:0070647	protein modification by small protein conjugation or removal	GO:0061572	actin filament bundle organization	GO:0051222	positive regulation of protein transport	GO:0051050	positive regulation of transport
GO:0071310	cellular response to organic substance	GO:0070085	glycosylation	GO:0051223	regulation of protein transport	GO:0051082	unfolded protein binding
GO:0071383	cellular response to steroid hormone stimulus	GO:0070161	anchoring junction	GO:0051236	establishment of RNA localization	GO:0051124	synaptic growth at neuromuscular junction
GO:0071396	cellular response to lipid	GO:0071705	nitrogen compound transport	GO:0051249	regulation of lymphocyte activation	GO:0051169	nuclear transport
GO:0071407	cellular response to organic cyclic compound	GO:0072089	stem cell proliferation	GO:0051251	positive regulation of lymphocyte activation	GO:0051170	nuclear import
GO:0071495	cellular response to endogenous stimulus	GO:0072091	regulation of stem cell proliferation	GO:0051345	positive regulation of hydrolase activity	GO:0051222	positive regulation of protein transport
GO:0090087	regulation of peptide transport	GO:0090130	tissue migration	GO:0051640	organelle localization	GO:0051223	regulation of protein transport
GO:0090092	regulation of transmembrane receptor protein serine/threonine kinase signaling pathway	GO:0090132	epithelium migration	GO:0051646	mitochondrion localization	GO:0051236	establishment of RNA localization
GO:0090130	tissue migration	GO:0097305	response to alcohol	GO:0051656	establishment of organelle localization	GO:0051247	positive regulation of protein metabolic process
GO:0090132	epithelium migration	GO:0097485	neuron projection guidance	GO:0051674	localization of cell	GO:0051249	regulation of lymphocyte activation
GO:0090287	regulation of cellular response to growth factor stimulus	GO:0098531	direct ligand regulated sequence-specific DNA binding transcription factor activity	GO:0051726	regulation of cell cycle	GO:0051251	positive regulation of lymphocyte activation
GO:0097305	response to alcohol	GO:0098636	protein complex involved in cell adhesion	GO:0051960	regulation of nervous system development	GO:0051345	positive regulation of hydrolase activity
GO:0097485	neuron projection guidance	GO:1900542	regulation of purine nucleotide metabolic process	GO:0051963	regulation of synapse assembly	GO:0051403	stress-activated MAPK cascade
GO:0098531	direct ligand regulated sequence-specific DNA binding transcription factor activity	GO:1901071	glucosamine-containing compound metabolic process	GO:0060284	regulation of cell development	GO:0051640	organelle localization
GO:0098589	membrane region	GO:1901072	glucosamine-containing compound catabolic process	GO:0060341	regulation of cellular localization	GO:0051646	mitochondrion localization
GO:0098590	plasma membrane region	GO:1901654	response to ketone	GO:0060446	branching involved in open tracheal system development	GO:0051647	nucleus localization
GO:0098609	cell-cell adhesion	GO:1902692	regulation of neuroblast proliferation	GO:0060541	respiratory system development	GO:0051656	establishment of organelle localization
GO:0098636	protein complex involved in cell adhesion	GO:1903293	phosphatase complex	GO:0060968	regulation of gene silencing	GO:0051674	localization of cell
GO:0098742	cell-cell adhesion via plasma-membrane adhesion molecules	GO:2000117	negative regulation of cysteine-type endopeptidase activity	GO:0061138	morphogenesis of a branching epithelium	GO:0051960	regulation of nervous system development
GO:1900180	regulation of protein localization to nucleus	GO:2000177	regulation of neural precursor cell proliferation	GO:0061245	establishment or maintenance of bipolar cell polarity	GO:0051963	regulation of synapse assembly
GO:1900542	regulation of purine nucleotide metabolic process			GO:0061564	axon development	GO:0060284	regulation of cell development
GO:1901654	response to ketone			GO:0070160	occluding junction	GO:0060322	head development
GO:1903293	phosphatase complex			GO:0070161	anchoring junction	GO:0061245	establishment or maintenance of bipolar cell polarity
GO:2000736	regulation of stem cell differentiation			GO:0070201	regulation of establishment of protein localization	GO:0061351	neural precursor cell proliferation
				GO:0070838	divalent metal ion transport	GO:0061564	axon development
				GO:0071310	cellular response to organic substance	GO:0070085	glycosylation
				GO:0071383	cellular response to steroid hormone stimulus	GO:0070160	occluding junction
				GO:0071396	cellular response to lipid	GO:0070161	anchoring junction
				GO:0071407	cellular response to organic cyclic compound	GO:0070201	regulation of establishment of protein localization
				GO:0072091	regulation of stem cell proliferation	GO:0072089	stem cell proliferation
				GO:0072384	organelle transport along microtubule	GO:0072091	regulation of stem cell proliferation
				GO:0072509	divalent inorganic cation transmembrane transporter activity	GO:0072384	organelle transport along microtubule
				GO:0072511	divalent inorganic cation transport	GO:0090087	regulation of peptide transport
				GO:0090087	regulation of peptide transport	GO:0090130	tissue migration
				GO:0090092	regulation of transmembrane receptor protein serine/threonine kinase signaling pathway	GO:0090132	epithelium migration
				GO:0090130	tissue migration	GO:0090287	regulation of cellular response to growth factor stimulus
				GO:0090132	epithelium migration	GO:0097305	response to alcohol
				GO:0090287	regulation of cellular response to growth factor stimulus	GO:0097485	neuron projection guidance
				GO:0097458	neuron part	GO:0098589	membrane region
				GO:0097485	neuron projection guidance	GO:0098636	protein complex involved in cell adhesion
				GO:0098531	direct ligand regulated sequence-specific DNA binding transcription factor activity	GO:1900542	regulation of purine nucleotide metabolic process
				GO:0098589	membrane region	GO:1901654	response to ketone
				GO:0098590	plasma membrane region	GO:1902580	single-organism cellular localization
				GO:0098609	cell-cell adhesion	GO:1902593	single-organism nuclear import
				GO:0098636	protein complex involved in cell adhesion	GO:1902692	regulation of neuroblast proliferation
				GO:0098742	cell-cell adhesion via plasma-membrane adhesion molecules	GO:2000117	negative regulation of cysteine-type endopeptidase activity
				GO:1900180	regulation of protein localization to nucleus	GO:2000177	regulation of neural precursor cell proliferation
				GO:1900542	regulation of purine nucleotide metabolic process
				GO:1902692	regulation of neuroblast proliferation
				GO:1903293	phosphatase complex
				GO:2000177	regulation of neural precursor cell proliferation
				GO:2000736	regulation of stem cell differentiation
