# Supplementary material for: The transcriptomic basis of tissue‐ and nutrition‐dependent sexual dimorphism in the beetle Onthophagus taurus
Source: Ecol Evol. 2016 Feb 12;6(6):1601–13. doi: 10.1002/ece3.1933 (PMC4752365; doi:10.1002/ece3.1933)
Supplement: Supplementary file 4 — Table S2. Functional categories enriched exclusively in head horn, thoracic horn, leg, or abdominal epidermis in either large or small O. taurus. [file ECE3-6-1601-s004.xlsx]

## Sheet: Sheet1
SUPPLEMENTARY TABLE 2				SH			LH			ST			LT			SL			LL			SA			LA
Process	Key words	Small Head	Total	Percent	Large Head	Total	Percent	Small Thoracic	Total	Percent	Large Thoracic	Total	Percent	Small Legs	Total	Percent	Large Legs	Total	Percent	Small Abdomen	Total	Percent	Large Abdomen	Total	Percent
Reproduction	germ, oocy, genit, nurse, ovar, ollic, sperm	4	50	8	3	56	5.35714	5	59	8.47458	1	73	1.36986	0	23	0	0	54	0	0	44	0
Metabolism	catab, anab, metab, proteo, carb, sugar, lipid, secret, biosynth	2	50	4	15	56	26.7857	4	59	6.77966	4	73	5.47945	11	23	47.8261	4	54	7.40741	4	44	9.09091
Signaling	hormon, signal	3	50	6	1	56	1.78571	0	59	0	2	73	2.73973	0	23	0	3	54	5.55556	1	44	2.27273
Morphogenesis	prolif, apop, morpho, dev, axis, grow, symm	6	50	12	2	56	3.57143	13	59	22.0339	9	73	12.3288	0	23	0	11	54	20.3704	11	44	25
Behavior	behav,	3	50	6	0	56	0	0	59	0	3	73	4.10959	1	23	4.34783	0	54	0	0	44	0
Immune	immun, leuk	2	50	4	1	56	1.78571	1	59	1.69492	1	73	1.36986	0	23	0	1	54	1.85185	1	44	2.27273
