# Supplementary material for: The transcriptomic basis of tissue‐ and nutrition‐dependent sexual dimorphism in the beetle Onthophagus taurus
Source: Ecol Evol. 2016 Feb 12;6(6):1601–13. doi: 10.1002/ece3.1933 (PMC4752365; doi:10.1002/ece3.1933)
Supplement: Supplementary file 5 — Table S3. Genes identified by NCBI BLAST that correspond to contigs that were sex‐biased and female‐biased across head horns, thoracic horns, legs, or abdominal epidermis. [file ECE3-6-1601-s005.xlsx]

## Sheet: Sex Only, no tissue overlap
Sex-biased Genes (Male and Female), No Tissue Overlap
Head				Thorax				Legs				Abdomen
ubiquitin_carboxyl_terminal_hydrolase_47				probable_cation_transporting_atpase_13a3_like				ubiquitin_conjugating_enzyme_e2_q				3_hydroxyisobutyrate_mitochondrial_like
cg16916_protein				ninjurin_isoform_a				gdp_fucose_transporter				hepatic_leukemia_factor
farnesoic_acid_o_methyltransferase_like_protein				lian_aa1_retrotransposon_protein				polypeptide_n_acetylgalactosaminyltransferase_9_like				gtp_binding_protein
polypeptide_n_acetylgalactosaminyltransferase_9_like				zinc_finger_protein_dpf3_like				alpha_tocopherol_transfer				z9_acyl__desaturase_b
c_type_lectin_5_precursor				ubiquitin_conjugating_enzyme_e2_24_kda_like				cathepsin_l				branched_chain_amino_acid_cytosolic
n_sulphoglucosamine_sulphohydrolase_like				chitin_binding_peritrophin_				secernin_3				apoptosis_inhibitor_5
serine_threonine_protein_kinase_tao1				dead_box_polypeptide_5				disks_large_1_tumor_suppressor_protein				brain_adenylate_cyclase_8
pumilio_domain_containing_protein_c14orf21_like				protein_polybromo_1_like				organic_cation_transporter_protein				fatty_acyl__reductase_cg5065_like
replication_factor_c_subunit_5_like				zinc_finger_and_scan_domain_containing_protein_2_like				trna__cytosine__c___methyltransferase_like				rna_polymerase_ii_largest_subunit
cg9705_cg9705_pa				dna_replication_licensing_factor_mcm3				peptidylprolyl_cis_trans_isomerase				solute_carrier_family_39
phosphoenolpyruvate_carboxykinase				low_density_lipoprotein_receptor_related_protein_2				zinc_transporter_9_like				cytochrome_p450_like_protein
isoform_a				enolase				cell_division_cycle_2				brca1_associated_protein
serine_threonine_protein_phosphatase_pp1_gamma_catalytic_subunit				mgc79091_protein				organic_cation_transporter_protein				aspartate_aminotransferase
leishmanolysin_like_peptidase_like				formin_3_cg33556_pb				histone				translation_factor_guf1_mitochondrial_like
protein_pellino				longitudinals_lacking_isoform_3				protein_phosphatase_1_regulatory				taf5_like_rna_polymerase_ii_p300_cbp_associated_factor_associated_factor_65_kda_subunit_5l_like
alpha_3_glucosyltransferase				longitudinals_lacking_isoform_3				chromosome_associated_kinesin_kif4a				homogentisate__dioxygenase
serine_pyruvate_aminotransferase				secernin_3				f_actin_capping_protein_subunit_alpha_like				nuclear_receptor_coactivator_5
zinc_finger_transcription_factor				chitin_deacetylase_4				nuclear_autoantigenic_sperm_protein				serine_protease__like
eh_domain_containing_protein_1				methuselah_like_5				protein_timeless_homolog				3_oxoacid_transferase_1
dna_polymerase_subunit_gamma__mitochondrial_precursor__mitochondrial_dna_polymerase_accessory_subunit_____beta___dna_polymerase_gamma_accessory_55_kda_subunit_				synaptotagmin_iv				scan_domain_containing_3				ejaculatory_bulb_protein_iii
hmg_coenzyme_asynthase				zinc_finger_protein				glycosyl_transferase				hypothetical_protein_TcasGA2_TC011986_[Tribolium_castaneum]
lipoprotein_receptor				polycomb_group_ring_finger_protein_3_like				programmed_cell_death_6_interacting_protein				tripartite_motif_containing_protein_2_like
osmotic_avoidance_abnormal_protein_partial				gamma_glutamyl_hydrolase_like				repressor_of_rna_polymerase_iii_transcription_maf1_homolog
organic_cation_transporter_protein				thrombospondin				secretory_phospholipase_a2
adp_ribosylation_factor_like_protein_13b_isoform_1				glycerol_3_phosphate_acyltransferase				zinc_finger_protein_noca
lachesin				protein_fam76a_like				c_type_lectin_domain_family_2_member_d3
adult_cuticle				rho_gtpase_activating_protein_190_like				membrane_associated_ring_finger
u8_agatoxin_ao1a_like_isoform_1				rho_gtpase_activating_protein_190_like				e3_ubiquitin_protein_ligase_nrdp1
serine_threonine_protein_kinase_3				n_acetylglucosaminyltransferase_vi				receptor_protein_tyrosine_phosphatase_10d
replication_protein_a_70_kda_dna_binding_subunit				arylsulfatase_b_like				gem_associated_protein_5_like
amp_dependent_coa_ligase				ras_like_protein_2_like				dnz1
e3_ubiquitin_protein_ligase_march5				PREDICTED:_similar_to_tetraspanin_[Tribolium_castaneum]				phosphoglycerate_kinase
arylsulfatase_b				pre_mrna_splicing_helicase_brr2				thap_domain_containing_protein_4
vesicular_glutamate_transporter_2_like				argininosuccinate_synthase				transmembrane_protein_170a_like
osiris_17				myotubularin_related_protein_9_like				matrix_metalloproteinase
probable_n__dimethylguanosine_trna_methyltransferase__trna_guanine___n___methyltransferase___trna__dimethylguanosine_26_methyltransferase___trna_m___g26_dimethyltransferase_				sluggish_isoform_a				glutathione_s_transferase
isoform_b				svop_protein				ruvb_like_2_like
pancreatic_lipase_like_partial				cueball_cg12086_pa				tigger_transposable_element_derived_protein_1_like
cg31720_cg31720_pb				tyrosine_protein_kinase				e3_ubiquitin_protein_ligase_pdzrn3
transposase				beta___glucan_recognition_protein_2				serine_protease
hypothetical_protein_DAPPUDRAFT_327753_[Daphnia_pulex]				j_domain_containing_isoform_1				heat_shock_protein_60
xylulose_kinase_like				swi_snf_related_matrix_associated_actin_dependent_regulator_chromatin_subfamily_e_member_1				cg31028_cg31028_pb
probable_palmitoyltransferase_zdhhc16_like				diuretic_hormone_class_2_like				nuclear_export_mediator_factor_nemf_homolog
udp_glucose_6_dehydrogenase				hemocyte_protein_glutamine_gamma_glutamyltransferase_like				zinc_finger_mynd_domain_containing_protein_11
scavenger_receptor_class_b_member_1_like				pre_mrna_processing_splicing_factor_8				isoform_d
camp_dependent_protein_kinase_catalytic_subunit				epoxide_hydrolase_4_like				soluble_nsf_attachment
enhancer_of_split_mgamma				pou_domain_motif_isoform_c				sarah_cg6072_pa
cathepsin_l				glycerol_kinase_5				dna_directed_rna_polymerase_iii_subunit_rpc10_like
hypothetical_protein_TcasGA2_TC013744_[Tribolium_castaneum]				gliotactin				eukaryotic_translation_initiation_factor_3_subunit_m
high_affinity_cgmp_specific_3__cyclic_phosphodiesterase_9a				serotonin_receptor				atp_synthase_lipid_binding_mitochondrial_precursor
phosphopantothenoylcysteine_synthetase				dna__cytosine_5__methyltransferase__like				small_heat_shock_protein_21
integral_membrane_protein_gpr155				carboxypeptidase_e				poly
cuticular_protein_62bc_cg1919_pa				isoform_e				e3_ubiquitin_protein_ligase_herc2_like
organic_cation_transporter				neurexin_iv				drebrin_like_protein
endoplasmic_reticulum_mannosyl_oligosaccharide__alpha_mannosidase_like				CG30427_isoform_a				cop_coated_vesicle_membrane_protein_p24
neuropeptides_capa_receptor_like				annulin_like_isoform_2				mitochondrial_2_oxoglutarate_malate_carrier_protein_isoform_1
replication_protein_a_70				snrna_activating_protein_complex_subunit_4				glutaminyl_trna_synthetase
transcriptional_adapter_2_alpha				g_protein_coupled_receptor_mth2_like				cg17912_cg17912_pb
dyslexia_associated_protein_kiaa0319_like				nuclease_harbi1_like				arf_gap_with_coiled__ank_repeat_and_ph_domain_containing_protein_2_like
protein_vac14_homolog				isoform_c				probable_rho_gtpase_activating_protein_cg5521_like_isoform_2
acid_sphingomyelinase_3				matrix_metalloproteinase				protein_extra_bases_like
cdk5rap1_like_protein				af355375_1_reverse_transcriptase				cyclin_dependent_kinase_regulatory_subunit_cyclin_b2
amp_deaminase_2				prolyl_endopeptidase_like				uv_radiation_resistance_associated_gene_protein
venom_dipeptidyl_peptidase_4_like				ser_thr_kinase_stk11				polyprotein_[Mizuhopecten_yessoensis]
enzymatic_polyprotein_endonuclease_reverse				rest_corepressor_3_like_isoform_1				dna_replication_licensing_factor_mcm6
atp_dependent_rna_helicase_a				g_protein_coupled_receptor_mth2_like				trehalase
fatty_acid_synthase_like				neural_proliferation_differentiation_and_control_protein_1				transcription_elongation_factor
solute_carrier_family_39				neuropeptide_receptor_a31				limbic_system_associated_membrane_protein
cuticular_protein_47ef_cg13214_pa				isoform_cra_b				heat_shock_protein
sugar_transporter				rab11_family_interacting_protein_4a_like				cell_division_control_protein_45_homolog
fatty_acyl__reductase_cg5065_like				inositol_monophosphatase_1_like				ubx_domain_containing_protein_4_like
glycerol_3_phosphate_acyltransferase_3_like_isoform_1				ubiquitin_carboxyl_terminal_hydrolase_34				stress_induced_phosphoprotein_1_like
cytochrome_p450_like_protein				tyrosyl_dna_phosphodiesterase				pre_mrna_cleavage_factor_25kd_subunit
kallmann_syndrome_protein				mixed_lineage_leukemia_protein				arginyl_trna__protein_transferase_1
dna_repair_protein				zinc_finger_mynd_domain_containing_protein_11				dna_replication_licensing_factor_mcm7
mitochondrial_malate_dehydrogenase				2_deoxyglucose_6_phosphate_phosphatase				isoform_a
embryonic_polarity_protein_dorsal				ribonucleoside_diphosphate_reductase_large_subunit_like				atp_dependent_rna_helicase_ddx54_like
guanine_nucleotide_binding_protein_subunit_beta_like				short_chain_dehydrogenase				28s_ribosomal_protein_mitochondrial_like
acyl__synthetase_family_member_mitochondrial				short_chain_dehydrogenase				doublesex_[Tribolium_castaneum]
lethal_neighbour_of_tid				dna_excision_repair_protein_ercc_6_like				leucine_rich_repeat_containing_protein_59_like
udp_n_acteylglucosamine_pyrophosphorylase				gamma_aminobutyric_acid_type_b_receptor_subunit_2_like				solute_carrier_family_35_member_f5_like
myosin_heavy_nonmuscle_or_smooth_muscle				nicotinic_acetylcholine_receptor_subunit_alpha1				glutathione_s_transferase
phosphoacetylglucosamine_mutase				amidotransferase_subunit				ubiquitin_conjugating_enzyme_e2_j2_like
glycosyltransferase_like_protein_large1				protein_shroom				dnaj_homolog_subfamily_b_member_11_like
methylglutaconyl__mitochondrial				max_dimerization_protein_1_like				agap008849_pa_isoform_1
isoform_c				btb_poz_domain_containing_protein				cyclic_amp_dependent_transcription_factor_atf_6
phosphatidylserine_synthase				innexin_inx3_like				beta_subunit_of_coatomer
transmembrane_protein_145				transferrin				beta_subunit_of_coatomer
transmembrane_protein_145				GJ24117_[Drosophila_virilis]				alpha_amylase
cadherin_like_protein				alpha_catulin_like_isoform_1				mediator_of_rna_polymerase_ii_transcription_subunit_27_like
e3_ubiquitin_protein_ligase_mylip_like				peptidoglycan_recognition_protein_le				agap004571_pa_isoform_1
kh_domain__rna__signal_transduction_associated_protein_3_like_isoform_2				transposase_yabusame_1				deoxynucleoside_kinase
actin_binding_lim_protein_1				srm160_cg11274_pa				tubulin_specific_chaperone_e
multidrug_resistance_associated_protein_4_like				ap_2_complex_subunit_alpha				aldose_reductase
organic_cation_transporter				myosin_viia				arginyl_trna_synthetase
f_actin_capping_protein_subunit_beta_like				cyclin_dependent_kinase_20_like				sphingomyelin_phosphodiesterase
protein_toll				lim_and_sh3_domain_protein_lasp_like				dead_box_protein
protein_st7_homolog				protein_trapped_in_endoderm_1_like				serine_threonine_protein_kinase_rio2_like
cg3876_cg3876_pa				sugar_transporter				transcription_initiation_factor
phosphatidylinositide_phosphatase_sac2				integrin_beta_ps_like				catalase
multidrug_resistance_associated_protein_1_like				unc_112_related_protein				rna_binding_protein_1
serine_threonine_protein_phosphatase_2a_65_kda_regulatory_subunit_a_alpha_isoform_like				sorting_nexin_8				transcription_termination_factor_2
protein_ddi1_homolog_2_like				liver_carboxylesterase_1				aldo_keto_reductase
nadh:ubiquinone_reductase_42kd_subunit_isoform_a				viral_a_type_inclusion_protein_repeat_containing_protein				proteasome_subunit_alpha_type_6_like
myosin_x				thap_domain_containing_protein_4_like				splicing_factor_3b_subunit_4_like
77_kda_echinoderm_microtubule_associated_protein				glucose_transporter_type_1_like				supporter_of_activation_of_yellow_protein
bumetanide_sensitive_sodium___chloride_cotransporter_like				cytochrome_p450				glycosyltransferase
gtp_binding_protein_cg1354_like				e1a_binding_protein_p400				splicing_factor_3b_subunit_4
isoform_a				rna_binding_protein_45				high_affinity_copper_uptake_protein_1_like
iq_and_aaa_domain_containing_protein				glutamate_receptor_1				polypeptide_n_acetylgalactosaminyltransferase_9_like_isoform_1
gtp_cyclohydrolase_i_isoform_b				endonuclease_and_reverse_transcriptase_like_protein				lysyl_trna_synthetase
glutamate_carboxypeptidase				cd109_antigen				polypeptide_n_acetylgalactosaminyltransferase_35a_like
neuropeptide_receptor_a17				serine_threonine_protein_kinase_smg1_like				alcohol_dehydrogenase
candidate_tumor_suppressor_protein				activin_receptor_type_2b_like				peptidyl_prolyl_isomerase
atp_binding_cassette_sub_family_g_member_4_like				transposase_yabusame_1				def8_protein
tbc1_domain_family_member_16				sid1_transmembrane_member_isoform_cra_f				zinc_knuckle_protein
early_growth_response				dna_replication_licensing_factor_mcm2				fanconi_anemia_group_j_protein
sid1_transmembrane_member_isoform_cra_f				tetratricopeptide_repeat_protein_26				dual_specificity_mitogen_activated_protein_kinase_kinase_4_like
pol_polyprotein				nuclear_receptor_corepressor_1				unknown_[Picea_sitchensis]
serine_threonine_protein_kinase				dedicator_of_cytokinesis_protein_1				abc_transporter
estrogen_related_receptor				serine_threonine_protein_kinase_pak_1_isoform_1				female_specific_doublesex_isoform_f2
slit_homolog_2				trinucleotide_repeat_containing_gene_6a_protein				splicing_factor_3b_subunit_4
apoptosis_stimulating_of_p53_protein_1_like				atp_synthase				histone_h4
trehalase				de_cadherin_like_protein				metastasis_associated_protein_3
snf2_super_family				nadph__cytochrome_p450_reductase_like_isoform_1
major_facilitator_superfamily_domain_containing_protein_9				ves_g_1_allergen
uncharacterized_wd_repeat_containing_protein_alr3466_like				xenotropic_and_polytropic_murine_leukemia_virus_receptor_xpr1
atp_binding_cassette_sub_family_g_member_1_like				serine_threonine_protein_kinase_smg1_like
protein_phosphatase_5				hypothetical_protein_TcasGA2_TC004189_[Tribolium_castaneum]
cuticular_protein_62bc_cg1919_pa				focal_adhesion_kinase_1
longitudinals_lacking				fh1_fh2_domain_containing_protein_3
high_affinity_choline_transporter				esterase
zinc_finger_protein_605_isoform_1				phosphatidylinositol_4_kinase_type_ii
xaa_pro_aminopeptidase_1_like				isoform_b
cd63_antigen_like				ring_finger_protein_126_b
stress_induced_phosphoprotein_1_like				doublesex_[Tribolium_castaneum]
gpi_mannosyltransferase_3				female_specific_doublesex_isoform_f2
rna_polymerase_associated_protein_rtf1_like				integrin_beta_ps_like
growth_hormone_inducible_transmembrane_protein				gamma_glutamyl_hydrolase
aspartate_aminotransferase				protein_hu_li_tai_shao
tfiih_basal_transcription_factor_complex_p34_subunit				isoform_b
mannose_binding				PREDICTED:_similar_to_AGAP004249_PA_[Tribolium_castaneum]
zinc_finger_dhhc_domain_containing_protein_16				ubiquitin_specific_protease_41
glutamate_ionotropic_kainate_2				reverse_transcriptase
threonyl_trna_synthetase				kinesin_like_protein_kif18a_like
isoform_d				carbonic_anhydrase
cyclin_a				dna_helicase_recq5
unconventionnal_myosin_x_like				<NA>
glycoside_hydrolases				inositol_trisphosphate_3_kinase_a_like
moesin_ezrin_radixin_homolog_1_like				endocuticle_structural_glycoprotein_bd_1
transmembrane_and_tpr_repeat_containing_protein_4_like				maternal_embryonic_leucine_zipper_kinase_like
hypothetical_protein_TcasGA2_TC009077_[Tribolium_castaneum]				maternal_embryonic_leucine_zipper_kinase_like
glucose_dehydrogenase				kinesin_at_3a_like_protein
isoform_e				transposable_element_tcb2_transposase
alpha_tubulin				olfactory_receptor_family_c_subfamily_2_member_2
5_hydroxytryptamine_receptor_1				bel12_ag_transposon_polyprotein
myosin_heavy_chain_variant_a				isoform_b
ubiquitin_conjugating_enzyme_rad6				protein_pygopus
lysosomal_aspartic_protease				beta_subunit_of_coatomer
ubiquitin_protein_ligase				beta_subunit_of_coatomer
pdgf__and_vegf_related_factor_isoform_e				ubiquitin_carboxyl_terminal_hydrolase_45_like
serine_threonine_protein_kinase				serine_threonine_protein_phosphatase_2a_56_kda_regulatory_subunit_delta_isoform_like
cytochrome_b				circadian_locomoter_output_cycles_kaput_protein
phosphoenolpyruvate_carboxykinase				transposable_element_tc3_transposase
protein_aatf_like				ttc26_protein
ubiquitin_fusion_degradation_protein_1_homolog				phosphatidylethanolamine_binding_protein
transmembrane_protein_1_tmem1b				protein_hu_li_tai_shao
atp_synthase_gamma_mitochondrial				cg2926_cg2926_pa
3_hydroxyacyl__dehydrogenase				isoform_a
hypothetical_protein_TcasGA2_TC014979_[Tribolium_castaneum]				gtp_binding_protein_alpha_gna
low_quality_protein:_ectonucleotide_pyrophosphatase_phosphodiesterase_family_member_4_like				upf0160_protein_mitochondrial
elongator_complex_protein_4				amyloid_precursor_protein
myosin_heavy_muscle				menin_1_cg13778_pc
myosin_heavy_muscle				guanine_nucleotide_binding_protein_g_subunit_alpha_like
dolichyl_diphosphooligosaccharide__protein_glycosyltransferase_67_kda_subunit				cuticular_protein_analogous_to_peritrophins_3_a2_precursor
glycerol_kinase				slit_protein
atp_binding_cassette_sub_family_g_member_4				brain_chitinase_and_chia
dna_polymerase_alpha_subunit_b_like				short_chain_dehydrogenase
annexin_isoform_1				short_chain_dehydrogenase
polypeptide_n_acetylgalactosaminyltransferase_2_like				lon_protease_mitochondrial_like
transcription_initiation_factor				high_mobility_group
annexin_b11_isoform_a				PREDICTED:_similar_to_AGAP000727_PA_[Tribolium_castaneum]
very_low_density_lipoprotein_receptor_isoform_1_precursor				15_hydroxyprostaglandin_dehydrogenase
beta_1_like_2				ras_related_protein_rac1
isoform_d				low_quality_protein:_de_cadherin_like
lim_domain_and_actin_binding_protein_1				protein_disulfide_isomerase_a3_like
kynurenine__oxoglutarate_transaminase_3_like				cg1909_like_protein
ensangg00000014015_protein				kinesin_related_protein
ubiquitin_fusion_degradation_protein_1_like_protein				PREDICTED:_similar_to_stathmin_[Tribolium_castaneum]
spermine_synthase				chitinase_5_precursor
coatomer_subunit_delta				ubiquitin_like_modifier_activating_enzyme_1_like
heat_shock_cognate_70_protein				coatomer_subunit_beta
slit_homolog_1				abl_tyrosine_isoform_a
nuclear_pore_glycoprotein_p62				low_density_lipoprotein_receptor_related_protein_2
ornithine_decarboxylase				myoinositol_oxygenase
calcium_binding_atopy_related_autoantigen_1				sodium_potassium_transporting_atpase_subunit_beta_2_like
imaginal_disc_growth_factor				transmembrane_and_coiled_coil_domain_containing_protein_1_like
isoform_g				myosin_vii
isoform_g				26s_proteasome_non_atpase_regulatory_subunit_2
zinc_finger_protein_598				probable_g_protein_coupled_receptor_125
heat_shock_protein_beta_1_like_isoform_1				symplekin_like_isoform_2
1_cg31094_pe				n__dimethylarginine_dimethylaminohydrolase_1_like_isoform_2
zinc_finger_protein_180_like				regulator_of_microtubule_dynamics_protein_1_like
polypeptide_n_acetylgalactosaminyltransferase_9_like_isoform_1				43_kda_receptor_associated_protein_of_the_synapse_like
probable_palmitoyltransferase_zdhhc16_like				reverse_transcriptase
angiotensin_converting_enzyme_like				hypothetical_protein_TcasGA2_TC014638_[Tribolium_castaneum]
microfibrillar_associated_protein_1_like				slingshot_dual_specificity_phosphatase
aminopeptidase_of_the_m17_family				transposable_element_tc3_transposase
protease_m50_membrane_bound_transcription_factor_site_2_protease				isoform_a
coiled_coil_domain_containing_11				xanthine_dehydrogenase_oxidase
cuticular_protein_100a_cg12045_pa				rna_polymerase_ii_subunit_a_c_terminal_domain_phosphatase
kinesin_like_protein_kif17				rhomboid_family_member_1
member_ras_oncogene_family				l_lactate_dehydrogenase
cytochrome_p450				cg14470_cg14470_pa
proteasome_subunit_alpha_type_7_1				chitinase_5_precursor
histone_deacetylase_6_isoform_c				pyruvate_dehydrogenase_e1_component_subunit_mitochondrial_like
cuticular_protein_62bc_cg1919_pa				sugar_transporter
zinc_knuckle_protein				synaptic_vesicle_membrane_protein_vat_1_homolog_like
isoform_d				probable_g_protein_coupled_receptor_158_like
serine_protease_serpin				odd_oz_protein
brain_chitinase_and_chia				low_quality_protein:_cadherin_related_tumor_suppressor_like
cysteine_desulfurylase				glucose_dehydrogenase
microtubule_associated_serine_threonine_protein_kinase_2				mitochondrial_ribosomal_protein_l45
dopachrome_conversion_enzyme				sodium_potassium_calcium_exchanger_4_like
calcium_activated_potassium_channel_alpha_subunit				protein_glutamine_gamma_glutamyltransferase_e
cuticle_protein				mannose_binding_protein_associated_serine_protease
cuticle_protein				transposable_element_tc3_transposase
serine_threonine_protein_kinase_greatwall_like				diuretic_hormone_47
serine_threonine_protein_kinase_greatwall_like				serine_protease
zinc_finger_protein_noc_like				abelson_helper_integration_site_1
an1_type_zinc_finger_protein_5_like				basement_membrane_specific_heparan_sulfate_proteoglycan_core_protein
				arsenite_resistance_protein
				xeroderma_pigmentosum_d
				hypothetical_protein_DAPPUDRAFT_209520_[Daphnia_pulex]
				lipase
				fatty_acyl__reductase_cg5065_like
				enhanced_adult_sensory_isoform_b
				cgmp_dependent_protein_kinase
				dn_cadherin_like_protein
				endonuclease_reverse_transcriptase
				dna__cytosine_5__methyltransferase_3b_like
				fanconi_anemia_group_d2_protein
				insulin_like_receptor_like
				wd_repeat_domain_phosphoinositide_interacting_protein_3
				cgmp_dependent_protein_kinase
				trpa1_channel_protein
				proteasome_subunit_alpha_type_1_like
				sugar_transporter
				prefoldin_subunit_5_like
				gamma_aminobutyric_acid_type_b_receptor_subunit_2

## Sheet: For paper Female
SUPPLEMENTARY TABLE 3
Sex-biased Genes (Female)
Head				Thorax				Legs				Abdomen
chromobox_protein_homolog_1_like				chromobox_protein_homolog_1_like				chromobox_protein_homolog_1_like				colorectal_mutant_cancer_protein
coup_tf_svp_nuclear_hormone_receptor				coup_tf_svp_nuclear_hormone_receptor				colorectal_mutant_cancer_protein				probable_rna_binding_protein_19_like
colorectal_mutant_cancer_protein				colorectal_mutant_cancer_protein				probable_rna_binding_protein_19_like				3_hydroxyisobutyrate_mitochondrial_like
adenosine_monophosphate_protein_transferase_ficd_homolog				probable_cation_transporting_atpase_13a3_like				collagen_alpha_2_chain_like				letm1_and_ef_hand_domain_containing_protein_anon__mitochondrial_like
z_band_alternatively_spliced_pdz_motif_protein_isoform_b				adenosine_monophosphate_protein_transferase_ficd_homolog				ubiquitin_conjugating_enzyme_e2_q				atp_dependent_rna_helicase_dob1
probable_rna_binding_protein_19_like				z_band_alternatively_spliced_pdz_motif_protein_isoform_b				gdp_fucose_transporter				atp_dependent_rna_helicase_dob1
l_lactate_dehydrogenase_like				probable_rna_binding_protein_19_like				polypeptide_n_acetylgalactosaminyltransferase_9_like				fk506_binding_protein_59
cg16916_protein				l_lactate_dehydrogenase_like				rna_rnp_complex_1_interacting_phosphatase_like				spermatogenesis_associated_protein_20
ws_beta_transducin_repeats_protein				ws_beta_transducin_repeats_protein				letm1_and_ef_hand_domain_containing_protein_anon__mitochondrial_like				spermine_synthase
collagen_alpha_2_chain_like				ninjurin_isoform_a				alpha_tocopherol_transfer				macrophage_erythroblast_attacher
farnesoic_acid_o_methyltransferase_like_protein				collagen_alpha_2_chain_like				atp_dependent_rna_helicase_dob1				hepatic_leukemia_factor
c_type_lectin_5_precursor				lian_aa1_retrotransposon_protein				atp_dependent_rna_helicase_dob1				heat_shock_70_kda_protein
letm1_and_ef_hand_domain_containing_protein_anon__mitochondrial_like				rna_rnp_complex_1_interacting_phosphatase_like				fk506_binding_protein_59				gtp_binding_protein
serine_threonine_protein_kinase_tao1				letm1_and_ef_hand_domain_containing_protein_anon__mitochondrial_like				spermatogenesis_associated_protein_20				chromatin_remodeling_complex_atpase_chain_iswi
pumilio_domain_containing_protein_c14orf21_like				chitin_binding_peritrophin_				spermine_synthase				eukaryotic_translation_initiation_factor_3_subunit_b
sodium_potassium_transporting_atpase_subunit_beta_2_like				atp_dependent_rna_helicase_dob1				upf3_regulator_of_nonsense_transcripts_like_protein_b				branched_chain_amino_acid_cytosolic
sodium_potassium_transporting_atpase_subunit_beta_2_like				atp_dependent_rna_helicase_dob1				glycerophosphodiester_phosphodiesterase_1_like				leucine_carboxyl_methyltransferase_1_like
replication_factor_c_subunit_5_like				sodium_potassium_transporting_atpase_subunit_beta_2_like				counting_factor_associated_protein_d_like				isoform_a
catecholamine_up				sodium_potassium_transporting_atpase_subunit_beta_2_like				cathepsin_l				conserved_oligomeric_golgi_complex_subunit_2_like
cg9705_cg9705_pa				zinc_finger_and_scan_domain_containing_protein_2_like				secernin_3				isoform_n
upf3_regulator_of_nonsense_transcripts_like_protein_b				fk506_binding_protein_59				ribokinase				protein_unc_45_homolog_b_like
glycerophosphodiester_phosphodiesterase_1_like				catecholamine_up				5_nucleotidase				werner_helicase_interacting_protein
isoform_a				spermatogenesis_associated_protein_20				protein_dgcr8				atp_binding_cassette_sub_family_d_member_2_like
acetylcholine_receptor_subunit_alpha_like				low_density_lipoprotein_receptor_related_protein_2				disks_large_1_tumor_suppressor_protein				lysophospholipid_acyltransferase_5_like
general_transcription_factor_iih_subunit_3_like				upf3_regulator_of_nonsense_transcripts_like_protein_b				trna__cytosine__c___methyltransferase_like				apoptosis_inhibitor_5
ribokinase				glycerophosphodiester_phosphodiesterase_1_like				peptidylprolyl_cis_trans_isomerase				unconventional_myosin_95e_isoform
alpha_3_glucosyltransferase				macrophage_erythroblast_attacher				zinc_transporter_9_like				unconventional_myosin_95e_isoform
serine_pyruvate_aminotransferase				counting_factor_associated_protein_d_like				heat_shock_70_kda_protein				bel12_ag_transposon_polyprotein
alcohol_dehydrogenase				acetylcholine_receptor_subunit_alpha_like				cell_division_cycle_2				flyers__isoform_e
dna_polymerase_subunit_gamma__mitochondrial_precursor__mitochondrial_dna_polymerase_accessory_subunit_____beta___dna_polymerase_gamma_accessory_55_kda_subunit_				general_transcription_factor_iih_subunit_3_like				organic_cation_transporter_protein				isoform_a
heat_shock_70_kda_protein				longitudinals_lacking_isoform_3				histone				swi_snf_related_matrix_associated_actin_dependent_regulator_chromatin_subfamily_e_member_1
hmg_coenzyme_asynthase				5_nucleotidase				protein_phosphatase_1_regulatory				spectrin_alpha
osmotic_avoidance_abnormal_protein_partial				protein_dgcr8				protein_kinase_c_and_casein_kinase_substrate_in_neurons_protein_2				rna_binding_protein_12
protein_kinase_c_and_casein_kinase_substrate_in_neurons_protein_2				chitin_deacetylase_4				ras_related_protein_rab_39b_like				gag_pol_protein
ras_related_protein_rab_39b_like				alcohol_dehydrogenase				chromosome_associated_kinesin_kif4a				zinc_knuckle_domain_protein
lachesin				heat_shock_70_kda_protein				chromatin_remodeling_complex_atpase_chain_iswi				myosin_vii
chromatin_remodeling_complex_atpase_chain_iswi				methuselah_like_5				protein_geranylgeranyltransferase_type_beta_subunit				presequence_mitochondrial
u8_agatoxin_ao1a_like_isoform_1				synaptotagmin_iv				protein_strawberry_notch				filamin_alpha
myosin_vii				protein_kinase_c_and_casein_kinase_substrate_in_neurons_protein_2				eukaryotic_translation_initiation_factor_3_subunit_b				catenin_alpha
inhibitor_of_growth_protein_3				ras_related_protein_rab_39b_like				nuclear_autoantigenic_sperm_protein				multidrug_resistance_associated_protein_4_like
low_quality_protein:_inhibitor_of_growth_protein_3_like				chromatin_remodeling_complex_atpase_chain_iswi				protein_timeless_homolog				rna_polymerase_ii_largest_subunit
amp_dependent_coa_ligase				gamma_glutamyl_hydrolase_like				scan_domain_containing_3				sn1_specific_diacylglycerol_lipase_alpha
protein_strawberry_notch				thrombospondin				glycosyl_transferase				solute_carrier_family_39
eukaryotic_translation_initiation_factor_3_subunit_b				myosin_vii				conserved_oligomeric_golgi_complex_subunit_2_like				deformed_epidermal_autoregulatory_factor_1_cg8567_pb
e3_ubiquitin_protein_ligase_march5				protein_geranylgeranyltransferase_type_beta_subunit				werner_helicase_interacting_protein				hypothetical_protein_SINV_11683_[Solenopsis_invicta]
abhydrolase_domain_containing_11				low_quality_protein:_inhibitor_of_growth_protein_3_like				atp_binding_cassette_sub_family_d_member_2_like				acyl_coa_dehydrogenase
fatty_acyl__reductase_cg5065_like				inhibitor_of_growth_protein_3				lysophospholipid_acyltransferase_5_like				pawn_cg11101_pa
ras_related_protein_m_ras_like				protein_strawberry_notch				secretory_phospholipase_a2				spectrin_beta_chain
isoform_b				eukaryotic_translation_initiation_factor_3_subunit_b				unconventional_myosin_95e_isoform				brca1_associated_protein
cg31720_cg31720_pb				abhydrolase_domain_containing_11				unconventional_myosin_95e_isoform				probable_nucleolar_gtp_binding_protein_1_like
cytochrome_p450_like_protein				fatty_acyl__reductase_cg5065_like				bel12_ag_transposon_polyprotein				dna_replication_licensing_factor_mcm5
isoform_n				leucine_carboxyl_methyltransferase_1_like				flyers__isoform_e				niemann_pick_c1
1_acyl_sn_glycerol_3_phosphate_acyltransferase				isoform_a				lipoic_acid_synthase				glucose__bisphosphate_synthase_like
protein_unc_45_homolog_b_like				ras_related_protein_m_ras_like				chloride_channel_protein_3				atp_citrate_synthase
repressor_of_rna_polymerase_iii_transcription_maf1_homolog				protein_fam76a_like				cysteine_protease_atg4d_like				aspartate_aminotransferase
asparagine_synthetase				cytochrome_p450_like_protein				tolloid_like_protein_2_like				membrane_protein_tms1d
probable_palmitoyltransferase_zdhhc16_like				n_acetylglucosaminyltransferase_vi				c_type_lectin_domain_family_2_member_d3				kelch_like_protein_diablo_like
werner_helicase_interacting_protein				arylsulfatase_b_like				blastoderm_specific_protein				protocadherin_fat_3_like
atp_binding_cassette_sub_family_d_member_2_like				conserved_oligomeric_golgi_complex_subunit_2_like				glutamate_ionotropic_kainate_2_like				protocadherin_fat_3_like
basic_fgf_repressed_zic_binding_protein				isoform_n				receptor_protein_tyrosine_phosphatase_10d				exportin_7
enhancer_of_split_mgamma				1_acyl_sn_glycerol_3_phosphate_acyltransferase				ras_related_protein_rab_40c				arginine_glutamic_acid_dipeptide_repeats_protein
unconventional_myosin_95e_isoform				protein_unc_45_homolog_b_like				spectrin_alpha				ubiquitin_carboxyl_terminal_hydrolase_10
unconventional_myosin_95e_isoform				PREDICTED:_similar_to_tetraspanin_[Tribolium_castaneum]				kidney_mitochondrial_carrier_protein_1_like				zinc_finger_ccch_domain_containing_protein_11a
bel12_ag_transposon_polyprotein				repressor_of_rna_polymerase_iii_transcription_maf1_homolog				rna_binding_protein_12				protein_sprint_like
lipoic_acid_synthase				asparagine_synthetase				50_kda_dystrophin_associated_glycoprotein				g_protein_coupled_receptor_moody_like
cathepsin_l				argininosuccinate_synthase				cartilage_oligomeric_matrix_protein				zinc_finger_protein_on_ecdysone_puffs
chloride_channel_protein_3				werner_helicase_interacting_protein				gag_pol_protein				sodium_potassium_dependent_atpase_beta_2_subunit
isoform_a				atp_binding_cassette_sub_family_d_member_2_like				zinc_knuckle_domain_protein				cullin_associated_nedd8_dissociated_protein_1
cysteine_protease_atg4d_like				basic_fgf_repressed_zic_binding_protein				calmodulin				CG30427_isoform_a
tolloid_like_protein_2_like				svop_protein				transcript_48				translation_factor_guf1_mitochondrial_like
phosphopantothenoylcysteine_synthetase				unconventional_myosin_95e_isoform				transcription_termination_factor_2_like				endonuclease_reverse_transcriptase
cuticular_protein_62bc_cg1919_pa				unconventional_myosin_95e_isoform				presequence_mitochondrial				taf5_like_rna_polymerase_ii_p300_cbp_associated_factor_associated_factor_65_kda_subunit_5l_like
blastoderm_specific_protein				bel12_ag_transposon_polyprotein				gem_associated_protein_5_like				calcium_independent_phospholipase_a2_gamma_like
membrane_associated_ring_finger				tyrosine_protein_kinase				catenin_alpha				protein_kinase
swi_snf_related_matrix_associated_actin_dependent_regulator_chromatin_subfamily_e_member_1				lipoic_acid_synthase				dnz1				homogentisate__dioxygenase
glutamate_ionotropic_kainate_2_like				chloride_channel_protein_3				phosphoglycerate_kinase				hypothetical_protein_TcasGA2_TC012780_[Tribolium_castaneum]
small_optic_lobes_cg1391_pb				cysteine_protease_atg4d_like				thap_domain_containing_protein_4				nuclear_receptor_coactivator_5
ras_related_protein_rab_40c				tolloid_like_protein_2_like				cuticular_protein_analogous_to_peritrophins_1_a				upf0668_protein_c10orf76_like
pou_domain_motif_isoform_c				j_domain_containing_isoform_1				transmembrane_protein_170a_like				26s_protease_regulatory_subunit_7__partial
spectrin_alpha				blastoderm_specific_protein				allantoinase				vinculin_like_isoform_1
e1a_binding_protein_p400				membrane_associated_ring_finger				elav_like_protein_2_like				phosphoglucomutase
rna_binding_protein_12				swi_snf_related_matrix_associated_actin_dependent_regulator_chromatin_subfamily_e_member_1				glutathione_s_transferase				serine_hydroxymethyltransferase
50_kda_dystrophin_associated_glycoprotein				diuretic_hormone_class_2_like				ruvb_like_2_like				transformed_3t3_cell_double_minute_p53_binding_protein
transcriptional_adapter_2_alpha				small_optic_lobes_cg1391_pb				collagen_alpha_type				methyltransferase_like_protein_9_like
gag_pol_protein				hemocyte_protein_glutamine_gamma_glutamyltransferase_like				deformed_epidermal_autoregulatory_factor_1_cg8567_pb				rap_guanine_nucleotide_exchange_factor_2_like
zinc_knuckle_domain_protein				ras_related_protein_rab_40c				ornithine_mitochondrial_like				multicopper_oxidase
calmodulin				pou_domain_motif_isoform_c				hypothetical_protein_SINV_11683_[Solenopsis_invicta]				zinc_finger_protein_on_ecdysone_puffs
cdk5rap1_like_protein				spectrin_alpha				tigger_transposable_element_derived_protein_1_like				aconitate_mitochondrial_like
presequence_mitochondrial				e1a_binding_protein_p400				probable_queuine_trna_ribosyltransferase_like				deformed_epidermal_autoregulatory_factor_1_like
filamin_alpha				kidney_mitochondrial_carrier_protein_1_like				probable_phosphoserine_aminotransferase_like				pyruvate_dehydrogenase
enzymatic_polyprotein_endonuclease_reverse				epoxide_hydrolase_4_like				acyl_coa_dehydrogenase				cdc6
reverse_ribonuclease_integrase				50_kda_dystrophin_associated_glycoprotein				deoxynucleoside_kinase				glutaminase_kidney_mitochondrial_like
organic_cation				pou_domain_motif_isoform_c				e3_ubiquitin_protein_ligase_pdzrn3				angiotensin_converting_enzyme
sn1_specific_diacylglycerol_lipase_alpha				glycerol_kinase_5				serine_threonine_protein_kinase_lats1				zinc_knuckle_domain_protein
fatty_acid_synthase_like				cartilage_oligomeric_matrix_protein				serine_protease				serine_protease__like
sugar_transporter				gag_pol_protein				heat_shock_protein_60				3_oxoacid_transferase_1
CG13248_isoform_a				serotonin_receptor				mitogen_activated_protein_kinase_kinase_kinase_15				hexokinase_isoform_1
allantoinase				zinc_knuckle_domain_protein				zinc_finger_cchc_domain_containing_protein_4				pnuts_protein
creb_atf_bzip_transcription				calmodulin				probable_nucleolar_gtp_binding_protein_1_like				leucine_aminopeptidase_like_protein
elav_like_protein_2_like				myosin_vii				lian_aa1_retrotransposon_protein				septin_1_like_isoform_1
cytochrome_p450_like_protein				transcript_48				ornithine_aminotransferase_precursor				slc39a9_prov_protein
collagen_alpha_type				transcription_termination_factor_2_like				dna_replication_licensing_factor_mcm5				eukaryotic_peptide_chain_release_factor_gtp_binding_subunit_erf3a
ornithine_mitochondrial_like				presequence_mitochondrial				cg31028_cg31028_pb				dna_dependent_rna
dna_repair_protein				filamin_alpha				niemann_pick_c1				splicing_factor_45
probable_queuine_trna_ribosyltransferase_like				multidrug_resistance_associated_protein_4_like				zinc_finger_mynd_domain_containing_protein_11				srp54_cg4602_pa
protein_deltex_like				carboxypeptidase_e				isoform_d				coiled_coil_domain_containing
mitochondrial_malate_dehydrogenase				reverse_ribonuclease_integrase				phosphatidylinositol_binding_clathrin_assembly_protein				protocadherin_fat_3_like
probable_phosphoserine_aminotransferase_like				CG30427_isoform_a				glycerol_kinase				protocadherin_fat_3_like
acyl_coa_dehydrogenase				organic_cation				activating_signal_cointegrator_1_complex_subunit_1_like				nadh_ubiquinone_oxidoreductase_75_kda_subunit
pawn_cg11101_pa				sn1_specific_diacylglycerol_lipase_alpha				dna_directed_rna_polymerase_iii_subunit_rpc10_like				cytochrome_b_c1_complex_subunit_mitochondrial_like
nuclear_receptor_binding_protein_homolog				annulin_like_isoform_2				tetraspanin_68c				dihydrolipoyl_mitochondrial_like
deoxynucleoside_kinase				g_protein_coupled_receptor_mth2_like				atp_citrate_synthase				eukaryotic_translation_initiation_factor_5b_like
spectrin_beta_chain				CG13248_isoform_a				disheveled_associated_activator_of_morphogenesis				ejaculatory_bulb_protein_iii
dual_specificity_protein_phosphatase_10_like				cuticular_protein_analogous_to_peritrophins_1_a				atp_synthase_lipid_binding_mitochondrial_precursor				replication_factor_a_rfa1
guanine_nucleotide_binding_protein_subunit_beta_like				nuclease_harbi1_like				small_heat_shock_protein_21				zinc_finger_and_btb_domain_containing_protein_49
serine_threonine_protein_kinase_lats1				isoform_c				lys_63_specific_deubiquitinase_brcc36_like				hypothetical_protein_TcasGA2_TC011986_[Tribolium_castaneum]
mitogen_activated_protein_kinase_kinase_kinase_15				allantoinase				collagen_alpha_1_chain				tripartite_motif_containing_protein_2_like
olfactory_receptor_family_c_subfamily_2_member_2				creb_atf_bzip_transcription				poly				xeroderma_pigmentosum_d
zinc_finger_cchc_domain_containing_protein_4				matrix_metalloproteinase				membrane_protein_tms1d				kelch_like_protein_5
lethal_neighbour_of_tid				af355375_1_reverse_transcriptase				kelch_like_protein_diablo_like				camp_dependent_protein_kinase_type_i_regulatory_subunit
probable_nucleolar_gtp_binding_protein_1_like				ser_thr_kinase_stk11				protocadherin_fat_3_like				mitochondrial_intermediate_peptidase
lian_aa1_retrotransposon_protein				collagen_alpha_type				protocadherin_fat_3_like				sterol_regulatory_element_binding_protein_1
udp_n_acteylglucosamine_pyrophosphorylase				deformed_epidermal_autoregulatory_factor_1_cg8567_pb				e3_ubiquitin_protein_ligase_herc2_like				aldehyde_dehydrogenase
ornithine_aminotransferase_precursor				ornithine_mitochondrial_like				39s_ribosomal_protein_mitochondrial_like				serine_arginine_rich_splicing_factor_2_like
dna_replication_licensing_factor_mcm5				g_protein_coupled_receptor_mth2_like				cg3876_cg3876_pa
cg7675_cg7675_pb				hypothetical_protein_SINV_11683_[Solenopsis_invicta]				e3_ubiquitin_protein_ligase_uhrf2
niemann_pick_c1				probable_queuine_trna_ribosyltransferase_like				arginine_glutamic_acid_dipeptide_repeats_protein
selenium_binding_protein_1_b_like				protein_deltex_like				drebrin_like_protein
methylglutaconyl__mitochondrial				neural_proliferation_differentiation_and_control_protein_1				electron_transfer_flavoprotein_subunit_mitochondrial_like
eukaryotic_translation_initiation_factor_2_subunit_2				acyl_coa_dehydrogenase				crossover_junction_endonuclease_mus81
phosphatidylserine_synthase				pawn_cg11101_pa				odd_oz_protein
glycerol_kinase				neuropeptide_receptor_a31				cop_coated_vesicle_membrane_protein_p24
transmembrane_protein_145				nuclear_receptor_binding_protein_homolog				ubiquitin_carboxyl_terminal_hydrolase_10
cadherin_like_protein				spectrin_beta_chain				mitochondrial_2_oxoglutarate_malate_carrier_protein_isoform_1
e3_ubiquitin_protein_ligase_mylip_like				dual_specificity_protein_phosphatase_10_like				glutaminyl_trna_synthetase
glucose__bisphosphate_synthase_like				inositol_monophosphatase_1_like				zinc_finger_ccch_domain_containing_protein_11a
atp_citrate_synthase				mitogen_activated_protein_kinase_kinase_kinase_15				tetratricopeptide_repeat_protein_28_like
kh_domain__rna__signal_transduction_associated_protein_3_like_isoform_2				olfactory_receptor_family_c_subfamily_2_member_2				arf_gap_with_coiled__ank_repeat_and_ph_domain_containing_protein_2_like
actin_binding_lim_protein_1				zinc_finger_cchc_domain_containing_protein_4				protein_purity_of_essence
lys_63_specific_deubiquitinase_brcc36_like				probable_nucleolar_gtp_binding_protein_1_like				probable_rho_gtpase_activating_protein_cg5521_like_isoform_2
collagen_alpha_1_chain				lian_aa1_retrotransposon_protein				zinc_finger_mym_type_protein_4_like
kelch_like_protein_diablo_like				tyrosyl_dna_phosphodiesterase				protein_toll
protocadherin_fat_3_like				ornithine_aminotransferase_precursor				deoxyuridine_5__triphosphate_nucleotidohydrolase
protocadherin_fat_3_like				dna_replication_licensing_factor_mcm5				cyclin_dependent_kinase_regulatory_subunit_cyclin_b2
exportin_7				cg7675_cg7675_pb				g_protein_coupled_receptor_moody_like
lim_domain_and_actin_binding_protein_1				niemann_pick_c1				zinc_finger_protein_on_ecdysone_puffs
cg3876_cg3876_pa				selenium_binding_protein_1_b_like				t_related_protein
protein_ddi1_homolog_2_like				2_deoxyglucose_6_phosphate_phosphatase				cullin_associated_nedd8_dissociated_protein_1
arginine_glutamic_acid_dipeptide_repeats_protein				eukaryotic_translation_initiation_factor_2_subunit_2				splicing_factor_3b
nadh:ubiquinone_reductase_42kd_subunit_isoform_a				short_chain_dehydrogenase				uv_radiation_resistance_associated_gene_protein
myosin_isoform_i				short_chain_dehydrogenase				polyprotein_[Mizuhopecten_yessoensis]
glutamate_receptor_interacting_protein_1				phosphatidylinositol_binding_clathrin_assembly_protein				dna_replication_licensing_factor_mcm6
isoform_b				glycerol_kinase				trehalase
myosin_x				activating_signal_cointegrator_1_complex_subunit_1_like				transcription_elongation_factor
gtp_binding_protein_cg1354_like				nicotinic_acetylcholine_receptor_subunit_alpha1				limbic_system_associated_membrane_protein
isoform_a				tetraspanin_68c				endonuclease_reverse_transcriptase
electron_transfer_flavoprotein_subunit_mitochondrial_like				glucose__bisphosphate_synthase_like				calcium_independent_phospholipase_a2_gamma_like
crossover_junction_endonuclease_mus81				atp_citrate_synthase				hypothetical_protein_TcasGA2_TC012780_[Tribolium_castaneum]
glutamate_carboxypeptidase				disheveled_associated_activator_of_morphogenesis				heat_shock_protein
ubiquitin_carboxyl_terminal_hydrolase_10				lys_63_specific_deubiquitinase_brcc36_like				g_protein_coupled_receptor_161
neuropeptide_receptor_a17				collagen_alpha_1_chain				cell_division_control_protein_45_homolog
zinc_finger_ccch_domain_containing_protein_11a				peptidoglycan_recognition_protein_le				ubx_domain_containing_protein_4_like
tetratricopeptide_repeat_protein_28_like				transposase_yabusame_1				mrg_binding_protein
hypothetical_protein_TcasGA2_TC010836_[Tribolium_castaneum]				membrane_protein_tms1d				upf0668_protein_c10orf76_like
heat_shock_70_kda_protein				kelch_like_protein_diablo_like				stress_induced_phosphoprotein_1_like
protein_purity_of_essence				cyclin_dependent_kinase_20_like				pre_mrna_cleavage_factor_25kd_subunit
malate_dehydrogenase				protocadherin_fat_3_like				arginyl_trna__protein_transferase_1
zinc_finger_mym_type_protein_4_like				protocadherin_fat_3_like				26s_protease_regulatory_subunit_7__partial
g_protein_coupled_receptor_moody_like				exportin_7				dna_replication_licensing_factor_mcm7
zinc_finger_protein_on_ecdysone_puffs				lim_domain_and_actin_binding_protein_1				atp_dependent_rna_helicase_ddx54_like
t_related_protein				39s_ribosomal_protein_mitochondrial_like				28s_ribosomal_protein_mitochondrial_like
cullin_associated_nedd8_dissociated_protein_1				e3_ubiquitin_protein_ligase_uhrf2				extramacrochaetae_protein
splicing_factor_3b				arginine_glutamic_acid_dipeptide_repeats_protein				cell_adhesion_molecule
tbc1_domain_family_member_16				myosin_isoform_i				doublesex_[Tribolium_castaneum]
aminopeptidase__like				glutamate_receptor_interacting_protein_1				transformed_3t3_cell_double_minute_p53_binding_protein
early_growth_response				isoform_b				leucine_rich_repeat_containing_protein_59_like
slit_homolog_2				protein_trapped_in_endoderm_1_like				methyltransferase_like_protein_9_like
major_facilitator_superfamily_domain_containing_protein_9				integrin_beta_ps_like				zinc_finger_protein
endonuclease_reverse_transcriptase				electron_transfer_flavoprotein_subunit_mitochondrial_like				glutathione_s_transferase
protein_kinase				crossover_junction_endonuclease_mus81				ubiquitin_conjugating_enzyme_e2_j2_like
cuticular_protein_62bc_cg1919_pa				unc_112_related_protein				ae_binding_protein_1
prolyl_4_hydroxylase_subunit_alpha_2_like				odd_oz_protein				26s_proteasome_non_atpase_regulatory_subunit_4_like
longitudinals_lacking				ubiquitin_carboxyl_terminal_hydrolase_10				dnaj_homolog_subfamily_b_member_11_like
hypothetical_protein_TcasGA2_TC012780_[Tribolium_castaneum]				sorting_nexin_8				pyruvate_dehydrogenase_e1_component_subunit_mitochondrial_like
zinc_finger_protein_605_isoform_1				liver_carboxylesterase_1				histone_deacetylase_3_like
g_protein_coupled_receptor_161				zinc_finger_ccch_domain_containing_protein_11a				agap008849_pa_isoform_1
cd63_antigen_like				tetratricopeptide_repeat_protein_28_like				rap_guanine_nucleotide_exchange_factor_2_like
gpi_mannosyltransferase_3				thap_domain_containing_protein_4_like				beta_subunit_of_coatomer
rho_gtpase_regulating_protein				hypothetical_protein_TcasGA2_TC010836_[Tribolium_castaneum]				beta_subunit_of_coatomer
26s_protease_regulatory_subunit_7__partial				heat_shock_70_kda_protein				multicopper_oxidase
patched_[Tribolium_castaneum]				glucose_transporter_type_1_like				alpha_amylase
vinculin_like_isoform_1				protein_sprint_like				zinc_finger_protein_on_ecdysone_puffs
phosphoglucomutase				malate_dehydrogenase				mediator_of_rna_polymerase_ii_transcription_subunit_27_like
atp_binding_cassette_sub_family_b_member_mitochondrial_like				cytochrome_p450				agap004571_pa_isoform_1
serine_hydroxymethyltransferase				zinc_finger_mym_type_protein_4_like				na_k_cl_cotransporter
rna_polymerase_associated_protein_rtf1_like				protein_toll				deoxynucleoside_kinase
130_kda_phosphatidylinositol__biphosphate_dependent_arf1_gtpase_activating_protein				deoxyuridine_5__triphosphate_nucleotidohydrolase				aconitate_mitochondrial_like
tfiih_basal_transcription_factor_complex_p34_subunit				rna_binding_protein_45				tubulin_specific_chaperone_e
cell_adhesion_molecule				glutamate_receptor_1				tata_box_binding_protein
zinc_finger_dhhc_domain_containing_protein_16				g_protein_coupled_receptor_moody_like				GF20629_[Drosophila_ananassae]
tyrosine_protein_phosphatase_10d_like				endonuclease_and_reverse_transcriptase_like_protein				deformed_epidermal_autoregulatory_factor_1_like
glutamate_ionotropic_kainate_2				zinc_finger_protein_on_ecdysone_puffs				pyruvate_dehydrogenase
transformed_3t3_cell_double_minute_p53_binding_protein				sodium_potassium_dependent_atpase_beta_2_subunit				cdc6
unconventionnal_myosin_x_like				t_related_protein				aldose_reductase
jun_related_antigen				cullin_associated_nedd8_dissociated_protein_1				parkin__ubiquitin_e3_ligase_prkn_
zinc_finger_protein				CG30427_isoform_a				eukaryotic_translation_initiation_factor_x_chromosomal_like
hypothetical_protein_TcasGA2_TC009077_[Tribolium_castaneum]				splicing_factor_3b				arginyl_trna_synthetase
g_protein_coupled_receptor				transposase_yabusame_1				angiotensin_converting_enzyme
glycerol_kinase				aminopeptidase__like				sphingomyelin_phosphodiesterase
glycerol_kinase				sid1_transmembrane_member_isoform_cra_f				riboflavin_kinase_like
alpha_tubulin				tetratricopeptide_repeat_protein_26				dead_box_protein
ae_binding_protein_1				endonuclease_reverse_transcriptase				serine_threonine_protein_kinase_rio2_like
26s_proteasome_non_atpase_regulatory_subunit_4_like				calcium_independent_phospholipase_a2_gamma_like				nuclear_pore_complex_protein_nup50_like
myosin_heavy_chain_variant_a				protein_kinase				rna_binding_protein_1
ubiquitin_conjugating_enzyme_rad6				prolyl_4_hydroxylase_subunit_alpha_2_like				transcription_termination_factor_2
lysosomal_aspartic_protease				hypothetical_protein_TcasGA2_TC012780_[Tribolium_castaneum]				aspartyl_trna_synthetase
histone_deacetylase_3_like				trinucleotide_repeat_containing_gene_6a_protein				hexokinase_isoform_1
rap_guanine_nucleotide_exchange_factor_2_like				g_protein_coupled_receptor_161				pnuts_protein
cuticular_protein_analogous_to_peritrophins_3_a2_precursor				mrg_binding_protein				protein_sprint_like
pyruvate_kinase_isoform_1				atp_synthase				hypothetical_protein_TcasGA2_TC009839_[Tribolium_castaneum]
cytochrome_b				upf0668_protein_c10orf76_like				pickel_cg14779_pa
multicopper_oxidase				nadph__cytochrome_p450_reductase_like_isoform_1				proteasome_subunit_alpha_type_6_like
cytochrome_p450_like_protein				ves_g_1_allergen				leucine_aminopeptidase_like_protein
protein_aatf_like				xenotropic_and_polytropic_murine_leukemia_virus_receptor_xpr1				supporter_of_activation_of_yellow_protein
ubiquitin_fusion_degradation_protein_1_homolog				rho_gtpase_regulating_protein				septin_1_like_isoform_1
atp_synthase_gamma_mitochondrial				26s_protease_regulatory_subunit_7__partial				slc39a9_prov_protein
aconitate_mitochondrial_like				patched_[Tribolium_castaneum]				ubiquinol_cytochrome_c_rieske_iron_sulfur_polypeptide_1
3_hydroxyacyl__dehydrogenase				vinculin_like_isoform_1				eukaryotic_peptide_chain_release_factor_gtp_binding_subunit_erf3a
protein				phosphoglucomutase				high_affinity_copper_uptake_protein_1_like
zinc_finger_x_linked_protein_zxdb				hypothetical_protein_TcasGA2_TC004189_[Tribolium_castaneum]				synaptobrevin_homolog_ykt6_like
tata_box_binding_protein				atp_binding_cassette_sub_family_b_member_mitochondrial_like				dna_dependent_rna
hypothetical_protein_TcasGA2_TC014979_[Tribolium_castaneum]				serine_hydroxymethyltransferase				polypeptide_n_acetylgalactosaminyltransferase_9_like_isoform_1
low_quality_protein:_ectonucleotide_pyrophosphatase_phosphodiesterase_family_member_4_like				130_kda_phosphatidylinositol__biphosphate_dependent_arf1_gtpase_activating_protein				lysyl_trna_synthetase
palmitoyl_protein_thioesterase				esterase				srp54_cg4602_pa
elongator_complex_protein_4				extramacrochaetae_protein				elongation_factor_tu
ras_related_protein_rab_39b_like				phosphatidylinositol_4_kinase_type_ii				coiled_coil_domain_containing
GF20629_[Drosophila_ananassae]				ring_finger_protein_126_b				deoxynucleoside_kinase
deformed_epidermal_autoregulatory_factor_1_like				tyrosine_protein_phosphatase_10d_like				nadh_ubiquinone_oxidoreductase_75_kda_subunit
pyruvate_dehydrogenase				gamma_glutamyl_hydrolase				disheveled_associated_activator_of_morphogenesis
rhophilin_2_like_isoform_3				transformed_3t3_cell_double_minute_p53_binding_protein				protein_peter_pan_like
myosin_heavy_muscle				isoform_b				dihydrolipoyl_mitochondrial_like
dolichyl_diphosphooligosaccharide__protein_glycosyltransferase_67_kda_subunit				PREDICTED:_similar_to_AGAP004249_PA_[Tribolium_castaneum]				eukaryotic_translation_initiation_factor_5b_like
parkin__ubiquitin_e3_ligase_prkn_				jun_related_antigen				peptidyl_prolyl_isomerase
eukaryotic_translation_initiation_factor_x_chromosomal_like				zinc_finger_protein				ornithine_mitochondrial
cytochrome_p450_cyp6bk17				reverse_transcriptase				replication_factor_a_rfa1
protein_trapped_in_endoderm_1_like				g_protein_coupled_receptor				reverse_transcriptase
lim_domain_and_actin_binding_protein_1				carbonic_anhydrase				def8_protein
unconventional_myosin_95e				glycerol_kinase				zinc_finger_and_btb_domain_containing_protein_49
angiotensin_converting_enzyme				glycerol_kinase				partner_of_burs
annexin_x				inositol_trisphosphate_3_kinase_a_like				inwardly_rectifying_potassium_isoform_c
annexin_isoform_1				endocuticle_structural_glycoprotein_bd_1				zinc_knuckle_protein
riboflavin_kinase_like				transposable_element_tcb2_transposase				fanconi_anemia_group_j_protein
lipophorin_receptor				pyruvate_dehydrogenase_e1_component_subunit_mitochondrial_like				histone_lysine_n_methyltransferase_setd1b
transcription_initiation_factor				histone_deacetylase_3_like				xeroderma_pigmentosum_d
zinc_knuckle_domain_protein				rap_guanine_nucleotide_exchange_factor_2_like				neurogenic_locus_notch
lim_domain_and_actin_binding_protein_1				olfactory_receptor_family_c_subfamily_2_member_2				kelch_like_protein_5
kynurenine__oxoglutarate_transaminase_3_like				bel12_ag_transposon_polyprotein				pyruvate_mitochondrial
ubiquitin_fusion_degradation_protein_1_like_protein				cuticular_protein_analogous_to_peritrophins_3_a2_precursor				unknown_[Picea_sitchensis]
spermine_synthase				isoform_b				abc_transporter
arylsulfatase_b				pyruvate_kinase_isoform_1				oxytocin_receptor
pnuts_protein				multicopper_oxidase				sterol_regulatory_element_binding_protein_1
kynurenine_aminotransferase				zinc_finger_protein_on_ecdysone_puffs				ribosomal_protein_l37ae
nuclear_pore_glycoprotein_p62				na_k_cl_cotransporter				aldehyde_dehydrogenase
pickel_cg14779_pa				cytochrome_p450_like_protein				f_actin_capping_protein_subunit_beta_like
leucine_aminopeptidase_like_protein				circadian_locomoter_output_cycles_kaput_protein				transcription_initiation_factor_iib_like
cuticular_protein_analogous_to_peritrophins_1_c_precursor				aconitate_mitochondrial_like				female_specific_doublesex_isoform_f2
calcium_binding_atopy_related_autoantigen_1				protein				serine_arginine_rich_splicing_factor_2_like
helicase_arip4				zinc_finger_x_linked_protein_zxdb				histone_h4
septin_1_like_isoform_1				transposable_element_tc3_transposase				metastasis_associated_protein_3
cg34401_cg34401_pa				palmitoyl_protein_thioesterase				cg12262_pa
slc39a9_prov_protein				ras_related_protein_rab_39b_like
ubiquinol_cytochrome_c_rieske_iron_sulfur_polypeptide_1				ttc26_protein
eukaryotic_peptide_chain_release_factor_gtp_binding_subunit_erf3a				GF20629_[Drosophila_ananassae]
probable_c_5_sterol_desaturase_like				deformed_epidermal_autoregulatory_factor_1_like
zinc_finger_protein_598				pyruvate_dehydrogenase
heat_shock_protein_beta_1_like_isoform_1				rhophilin_2_like_isoform_3
synaptobrevin_homolog_ykt6_like				parkin__ubiquitin_e3_ligase_prkn_
dna_dependent_rna				glutaminase_kidney_mitochondrial_like
1_cg31094_pe				cytochrome_p450_cyp6bk17
zinc_finger_protein_180_like				isoform_a
probable_palmitoyltransferase_zdhhc16_like				protein_trapped_in_endoderm_1_like
angiotensin_converting_enzyme_like				lim_domain_and_actin_binding_protein_1
isoform_b				unconventional_myosin_95e
microfibrillar_associated_protein_1_like				upf0160_protein_mitochondrial
srp54_cg4602_pa				angiotensin_converting_enzyme
elongation_factor_tu				cuticular_protein_analogous_to_peritrophins_3_a2_precursor
aminopeptidase_of_the_m17_family				annexin_x
deoxynucleoside_kinase				riboflavin_kinase_like
protocadherin_fat_3_like				lipophorin_receptor
protocadherin_fat_3_like				zinc_knuckle_domain_protein
kinesin_like_protein_kif17				brain_chitinase_and_chia
protein_peter_pan_like				nuclear_pore_complex_protein_nup50_like
member_ras_oncogene_family				short_chain_dehydrogenase
cytochrome_p450				short_chain_dehydrogenase
proteasome_subunit_alpha_type_7_1				15_hydroxyprostaglandin_dehydrogenase
histone_deacetylase_6_isoform_c				cg1909_like_protein
ornithine_mitochondrial				arylsulfatase_b
bel12_ag_transposon_polyprotein				aspartyl_trna_synthetase
reverse_transcriptase				hexokinase_isoform_1
cuticular_protein_62bc_cg1919_pa				pnuts_protein
zinc_finger_and_btb_domain_containing_protein_49				protein_sprint_like
histone_lysine_n_methyltransferase_setd1b				hypothetical_protein_TcasGA2_TC009839_[Tribolium_castaneum]
isoform_d				kynurenine_aminotransferase
xeroderma_pigmentosum_d				myoinositol_oxygenase
gag_pol_protein				transmembrane_and_coiled_coil_domain_containing_protein_1_like
neurogenic_locus_notch				leucine_aminopeptidase_like_protein
atp_binding_cassette_sub_family_b_member_mitochondrial				cuticular_protein_analogous_to_peritrophins_1_c_precursor
cysteine_desulfurylase				helicase_arip4
kelch_like_protein_5				septin_1_like_isoform_1
glutathione_synthetase_like				probable_g_protein_coupled_receptor_125
sterol_regulatory_element_binding_protein_1				cg34401_cg34401_pa
microtubule_associated_serine_threonine_protein_kinase_2				slc39a9_prov_protein
calcium_activated_potassium_channel_alpha_subunit				ubiquinol_cytochrome_c_rieske_iron_sulfur_polypeptide_1
transcription_initiation_factor_iib_like				regulator_of_microtubule_dynamics_protein_1_like
serine_arginine_rich_splicing_factor_2_like				43_kda_receptor_associated_protein_of_the_synapse_like
zinc_finger_protein				eukaryotic_peptide_chain_release_factor_gtp_binding_subunit_erf3a
mgc81609_protein				probable_c_5_sterol_desaturase_like
cg12262_pa				dna_dependent_rna
zinc_finger_protein_noc_like				reverse_transcriptase
an1_type_zinc_finger_protein_5_like				hypothetical_protein_TcasGA2_TC014638_[Tribolium_castaneum]
				transposable_element_tc3_transposase
				isoform_b
				xanthine_dehydrogenase_oxidase
				splicing_factor_45
				srp54_cg4602_pa
				coiled_coil_domain_containing
				protocadherin_fat_3_like
				protocadherin_fat_3_like
				l_lactate_dehydrogenase
				disheveled_associated_activator_of_morphogenesis
				cytochrome_b_c1_complex_subunit_mitochondrial_like
				dihydrolipoyl_mitochondrial_like
				pyruvate_dehydrogenase_e1_component_subunit_mitochondrial_like
				eukaryotic_translation_initiation_factor_5b_like
				probable_g_protein_coupled_receptor_158_like
				glucose_dehydrogenase
				mitochondrial_ribosomal_protein_l45
				ornithine_mitochondrial
				bel12_ag_transposon_polyprotein
				sodium_potassium_calcium_exchanger_4_like
				replication_factor_a_rfa1
				reverse_transcriptase
				protein_glutamine_gamma_glutamyltransferase_e
				mannose_binding_protein_associated_serine_protease
				zinc_finger_and_btb_domain_containing_protein_49
				partner_of_burs
				inwardly_rectifying_potassium_isoform_c
				transposable_element_tc3_transposase
				diuretic_hormone_47
				histone_lysine_n_methyltransferase_setd1b
				abelson_helper_integration_site_1
				xeroderma_pigmentosum_d
				xeroderma_pigmentosum_d
				gag_pol_protein
				lipase
				neurogenic_locus_notch
				atp_binding_cassette_sub_family_b_member_mitochondrial
				fatty_acyl__reductase_cg5065_like
				cgmp_dependent_protein_kinase
				kelch_like_protein_5
				dn_cadherin_like_protein
				camp_dependent_protein_kinase_type_i_regulatory_subunit
				glutathione_synthetase_like
				pyruvate_mitochondrial
				mitochondrial_intermediate_peptidase
				endonuclease_reverse_transcriptase
				dna__cytosine_5__methyltransferase_3b_like
				wd_repeat_domain_phosphoinositide_interacting_protein_3
				oxytocin_receptor
				sterol_regulatory_element_binding_protein_1
				proteasome_subunit_alpha_type_1_like
				ribosomal_protein_l37ae
				f_actin_capping_protein_subunit_beta_like
				serine_arginine_rich_splicing_factor_2_like
				zinc_finger_protein
				mgc81609_protein
				cg12262_pa
				prefoldin_subunit_5_like
