# Supplementary material for: The transcriptomic basis of tissue‐ and nutrition‐dependent sexual dimorphism in the beetle Onthophagus taurus
Source: Ecol Evol. 2016 Feb 12;6(6):1601–13. doi: 10.1002/ece3.1933 (PMC4752365; doi:10.1002/ece3.1933)
Supplement: Supplementary file 6 — Table S4. Genes identified by NCBI BLAST that correspond to contigs that were sex‐biased and male‐biased across head horns, thoracic horns, legs, or abdominal epidermis. [file ECE3-6-1601-s006.xlsx]

## Sheet: Sex Only, no tissue overlap
Sex-biased Genes (Male and Female), No Tissue Overlap
Head				Thorax				Legs				Abdomen
ubiquitin_carboxyl_terminal_hydrolase_47				probable_cation_transporting_atpase_13a3_like				ubiquitin_conjugating_enzyme_e2_q				3_hydroxyisobutyrate_mitochondrial_like
cg16916_protein				ninjurin_isoform_a				gdp_fucose_transporter				hepatic_leukemia_factor
farnesoic_acid_o_methyltransferase_like_protein				lian_aa1_retrotransposon_protein				polypeptide_n_acetylgalactosaminyltransferase_9_like				gtp_binding_protein
polypeptide_n_acetylgalactosaminyltransferase_9_like				zinc_finger_protein_dpf3_like				alpha_tocopherol_transfer				z9_acyl__desaturase_b
c_type_lectin_5_precursor				ubiquitin_conjugating_enzyme_e2_24_kda_like				cathepsin_l				branched_chain_amino_acid_cytosolic
n_sulphoglucosamine_sulphohydrolase_like				chitin_binding_peritrophin_				secernin_3				apoptosis_inhibitor_5
serine_threonine_protein_kinase_tao1				dead_box_polypeptide_5				disks_large_1_tumor_suppressor_protein				brain_adenylate_cyclase_8
pumilio_domain_containing_protein_c14orf21_like				protein_polybromo_1_like				organic_cation_transporter_protein				fatty_acyl__reductase_cg5065_like
replication_factor_c_subunit_5_like				zinc_finger_and_scan_domain_containing_protein_2_like				trna__cytosine__c___methyltransferase_like				rna_polymerase_ii_largest_subunit
cg9705_cg9705_pa				dna_replication_licensing_factor_mcm3				peptidylprolyl_cis_trans_isomerase				solute_carrier_family_39
phosphoenolpyruvate_carboxykinase				low_density_lipoprotein_receptor_related_protein_2				zinc_transporter_9_like				cytochrome_p450_like_protein
isoform_a				enolase				cell_division_cycle_2				brca1_associated_protein
serine_threonine_protein_phosphatase_pp1_gamma_catalytic_subunit				mgc79091_protein				organic_cation_transporter_protein				aspartate_aminotransferase
leishmanolysin_like_peptidase_like				formin_3_cg33556_pb				histone				translation_factor_guf1_mitochondrial_like
protein_pellino				longitudinals_lacking_isoform_3				protein_phosphatase_1_regulatory				taf5_like_rna_polymerase_ii_p300_cbp_associated_factor_associated_factor_65_kda_subunit_5l_like
alpha_3_glucosyltransferase				longitudinals_lacking_isoform_3				chromosome_associated_kinesin_kif4a				homogentisate__dioxygenase
serine_pyruvate_aminotransferase				secernin_3				f_actin_capping_protein_subunit_alpha_like				nuclear_receptor_coactivator_5
zinc_finger_transcription_factor				chitin_deacetylase_4				nuclear_autoantigenic_sperm_protein				serine_protease__like
eh_domain_containing_protein_1				methuselah_like_5				protein_timeless_homolog				3_oxoacid_transferase_1
dna_polymerase_subunit_gamma__mitochondrial_precursor__mitochondrial_dna_polymerase_accessory_subunit_____beta___dna_polymerase_gamma_accessory_55_kda_subunit_				synaptotagmin_iv				scan_domain_containing_3				ejaculatory_bulb_protein_iii
hmg_coenzyme_asynthase				zinc_finger_protein				glycosyl_transferase				hypothetical_protein_TcasGA2_TC011986_[Tribolium_castaneum]
lipoprotein_receptor				polycomb_group_ring_finger_protein_3_like				programmed_cell_death_6_interacting_protein				tripartite_motif_containing_protein_2_like
osmotic_avoidance_abnormal_protein_partial				gamma_glutamyl_hydrolase_like				repressor_of_rna_polymerase_iii_transcription_maf1_homolog
organic_cation_transporter_protein				thrombospondin				secretory_phospholipase_a2
adp_ribosylation_factor_like_protein_13b_isoform_1				glycerol_3_phosphate_acyltransferase				zinc_finger_protein_noca
lachesin				protein_fam76a_like				c_type_lectin_domain_family_2_member_d3
adult_cuticle				rho_gtpase_activating_protein_190_like				membrane_associated_ring_finger
u8_agatoxin_ao1a_like_isoform_1				rho_gtpase_activating_protein_190_like				e3_ubiquitin_protein_ligase_nrdp1
serine_threonine_protein_kinase_3				n_acetylglucosaminyltransferase_vi				receptor_protein_tyrosine_phosphatase_10d
replication_protein_a_70_kda_dna_binding_subunit				arylsulfatase_b_like				gem_associated_protein_5_like
amp_dependent_coa_ligase				ras_like_protein_2_like				dnz1
e3_ubiquitin_protein_ligase_march5				PREDICTED:_similar_to_tetraspanin_[Tribolium_castaneum]				phosphoglycerate_kinase
arylsulfatase_b				pre_mrna_splicing_helicase_brr2				thap_domain_containing_protein_4
vesicular_glutamate_transporter_2_like				argininosuccinate_synthase				transmembrane_protein_170a_like
osiris_17				myotubularin_related_protein_9_like				matrix_metalloproteinase
probable_n__dimethylguanosine_trna_methyltransferase__trna_guanine___n___methyltransferase___trna__dimethylguanosine_26_methyltransferase___trna_m___g26_dimethyltransferase_				sluggish_isoform_a				glutathione_s_transferase
isoform_b				svop_protein				ruvb_like_2_like
pancreatic_lipase_like_partial				cueball_cg12086_pa				tigger_transposable_element_derived_protein_1_like
cg31720_cg31720_pb				tyrosine_protein_kinase				e3_ubiquitin_protein_ligase_pdzrn3
transposase				beta___glucan_recognition_protein_2				serine_protease
hypothetical_protein_DAPPUDRAFT_327753_[Daphnia_pulex]				j_domain_containing_isoform_1				heat_shock_protein_60
xylulose_kinase_like				swi_snf_related_matrix_associated_actin_dependent_regulator_chromatin_subfamily_e_member_1				cg31028_cg31028_pb
probable_palmitoyltransferase_zdhhc16_like				diuretic_hormone_class_2_like				nuclear_export_mediator_factor_nemf_homolog
udp_glucose_6_dehydrogenase				hemocyte_protein_glutamine_gamma_glutamyltransferase_like				zinc_finger_mynd_domain_containing_protein_11
scavenger_receptor_class_b_member_1_like				pre_mrna_processing_splicing_factor_8				isoform_d
camp_dependent_protein_kinase_catalytic_subunit				epoxide_hydrolase_4_like				soluble_nsf_attachment
enhancer_of_split_mgamma				pou_domain_motif_isoform_c				sarah_cg6072_pa
cathepsin_l				glycerol_kinase_5				dna_directed_rna_polymerase_iii_subunit_rpc10_like
hypothetical_protein_TcasGA2_TC013744_[Tribolium_castaneum]				gliotactin				eukaryotic_translation_initiation_factor_3_subunit_m
high_affinity_cgmp_specific_3__cyclic_phosphodiesterase_9a				serotonin_receptor				atp_synthase_lipid_binding_mitochondrial_precursor
phosphopantothenoylcysteine_synthetase				dna__cytosine_5__methyltransferase__like				small_heat_shock_protein_21
integral_membrane_protein_gpr155				carboxypeptidase_e				poly
cuticular_protein_62bc_cg1919_pa				isoform_e				e3_ubiquitin_protein_ligase_herc2_like
organic_cation_transporter				neurexin_iv				drebrin_like_protein
endoplasmic_reticulum_mannosyl_oligosaccharide__alpha_mannosidase_like				CG30427_isoform_a				cop_coated_vesicle_membrane_protein_p24
neuropeptides_capa_receptor_like				annulin_like_isoform_2				mitochondrial_2_oxoglutarate_malate_carrier_protein_isoform_1
replication_protein_a_70				snrna_activating_protein_complex_subunit_4				glutaminyl_trna_synthetase
transcriptional_adapter_2_alpha				g_protein_coupled_receptor_mth2_like				cg17912_cg17912_pb
dyslexia_associated_protein_kiaa0319_like				nuclease_harbi1_like				arf_gap_with_coiled__ank_repeat_and_ph_domain_containing_protein_2_like
protein_vac14_homolog				isoform_c				probable_rho_gtpase_activating_protein_cg5521_like_isoform_2
acid_sphingomyelinase_3				matrix_metalloproteinase				protein_extra_bases_like
cdk5rap1_like_protein				af355375_1_reverse_transcriptase				cyclin_dependent_kinase_regulatory_subunit_cyclin_b2
amp_deaminase_2				prolyl_endopeptidase_like				uv_radiation_resistance_associated_gene_protein
venom_dipeptidyl_peptidase_4_like				ser_thr_kinase_stk11				polyprotein_[Mizuhopecten_yessoensis]
enzymatic_polyprotein_endonuclease_reverse				rest_corepressor_3_like_isoform_1				dna_replication_licensing_factor_mcm6
atp_dependent_rna_helicase_a				g_protein_coupled_receptor_mth2_like				trehalase
fatty_acid_synthase_like				neural_proliferation_differentiation_and_control_protein_1				transcription_elongation_factor
solute_carrier_family_39				neuropeptide_receptor_a31				limbic_system_associated_membrane_protein
cuticular_protein_47ef_cg13214_pa				isoform_cra_b				heat_shock_protein
sugar_transporter				rab11_family_interacting_protein_4a_like				cell_division_control_protein_45_homolog
fatty_acyl__reductase_cg5065_like				inositol_monophosphatase_1_like				ubx_domain_containing_protein_4_like
glycerol_3_phosphate_acyltransferase_3_like_isoform_1				ubiquitin_carboxyl_terminal_hydrolase_34				stress_induced_phosphoprotein_1_like
cytochrome_p450_like_protein				tyrosyl_dna_phosphodiesterase				pre_mrna_cleavage_factor_25kd_subunit
kallmann_syndrome_protein				mixed_lineage_leukemia_protein				arginyl_trna__protein_transferase_1
dna_repair_protein				zinc_finger_mynd_domain_containing_protein_11				dna_replication_licensing_factor_mcm7
mitochondrial_malate_dehydrogenase				2_deoxyglucose_6_phosphate_phosphatase				isoform_a
embryonic_polarity_protein_dorsal				ribonucleoside_diphosphate_reductase_large_subunit_like				atp_dependent_rna_helicase_ddx54_like
guanine_nucleotide_binding_protein_subunit_beta_like				short_chain_dehydrogenase				28s_ribosomal_protein_mitochondrial_like
acyl__synthetase_family_member_mitochondrial				short_chain_dehydrogenase				doublesex_[Tribolium_castaneum]
lethal_neighbour_of_tid				dna_excision_repair_protein_ercc_6_like				leucine_rich_repeat_containing_protein_59_like
udp_n_acteylglucosamine_pyrophosphorylase				gamma_aminobutyric_acid_type_b_receptor_subunit_2_like				solute_carrier_family_35_member_f5_like
myosin_heavy_nonmuscle_or_smooth_muscle				nicotinic_acetylcholine_receptor_subunit_alpha1				glutathione_s_transferase
phosphoacetylglucosamine_mutase				amidotransferase_subunit				ubiquitin_conjugating_enzyme_e2_j2_like
glycosyltransferase_like_protein_large1				protein_shroom				dnaj_homolog_subfamily_b_member_11_like
methylglutaconyl__mitochondrial				max_dimerization_protein_1_like				agap008849_pa_isoform_1
isoform_c				btb_poz_domain_containing_protein				cyclic_amp_dependent_transcription_factor_atf_6
phosphatidylserine_synthase				innexin_inx3_like				beta_subunit_of_coatomer
transmembrane_protein_145				transferrin				beta_subunit_of_coatomer
transmembrane_protein_145				GJ24117_[Drosophila_virilis]				alpha_amylase
cadherin_like_protein				alpha_catulin_like_isoform_1				mediator_of_rna_polymerase_ii_transcription_subunit_27_like
e3_ubiquitin_protein_ligase_mylip_like				peptidoglycan_recognition_protein_le				agap004571_pa_isoform_1
kh_domain__rna__signal_transduction_associated_protein_3_like_isoform_2				transposase_yabusame_1				deoxynucleoside_kinase
actin_binding_lim_protein_1				srm160_cg11274_pa				tubulin_specific_chaperone_e
multidrug_resistance_associated_protein_4_like				ap_2_complex_subunit_alpha				aldose_reductase
organic_cation_transporter				myosin_viia				arginyl_trna_synthetase
f_actin_capping_protein_subunit_beta_like				cyclin_dependent_kinase_20_like				sphingomyelin_phosphodiesterase
protein_toll				lim_and_sh3_domain_protein_lasp_like				dead_box_protein
protein_st7_homolog				protein_trapped_in_endoderm_1_like				serine_threonine_protein_kinase_rio2_like
cg3876_cg3876_pa				sugar_transporter				transcription_initiation_factor
phosphatidylinositide_phosphatase_sac2				integrin_beta_ps_like				catalase
multidrug_resistance_associated_protein_1_like				unc_112_related_protein				rna_binding_protein_1
serine_threonine_protein_phosphatase_2a_65_kda_regulatory_subunit_a_alpha_isoform_like				sorting_nexin_8				transcription_termination_factor_2
protein_ddi1_homolog_2_like				liver_carboxylesterase_1				aldo_keto_reductase
nadh:ubiquinone_reductase_42kd_subunit_isoform_a				viral_a_type_inclusion_protein_repeat_containing_protein				proteasome_subunit_alpha_type_6_like
myosin_x				thap_domain_containing_protein_4_like				splicing_factor_3b_subunit_4_like
77_kda_echinoderm_microtubule_associated_protein				glucose_transporter_type_1_like				supporter_of_activation_of_yellow_protein
bumetanide_sensitive_sodium___chloride_cotransporter_like				cytochrome_p450				glycosyltransferase
gtp_binding_protein_cg1354_like				e1a_binding_protein_p400				splicing_factor_3b_subunit_4
isoform_a				rna_binding_protein_45				high_affinity_copper_uptake_protein_1_like
iq_and_aaa_domain_containing_protein				glutamate_receptor_1				polypeptide_n_acetylgalactosaminyltransferase_9_like_isoform_1
gtp_cyclohydrolase_i_isoform_b				endonuclease_and_reverse_transcriptase_like_protein				lysyl_trna_synthetase
glutamate_carboxypeptidase				cd109_antigen				polypeptide_n_acetylgalactosaminyltransferase_35a_like
neuropeptide_receptor_a17				serine_threonine_protein_kinase_smg1_like				alcohol_dehydrogenase
candidate_tumor_suppressor_protein				activin_receptor_type_2b_like				peptidyl_prolyl_isomerase
atp_binding_cassette_sub_family_g_member_4_like				transposase_yabusame_1				def8_protein
tbc1_domain_family_member_16				sid1_transmembrane_member_isoform_cra_f				zinc_knuckle_protein
early_growth_response				dna_replication_licensing_factor_mcm2				fanconi_anemia_group_j_protein
sid1_transmembrane_member_isoform_cra_f				tetratricopeptide_repeat_protein_26				dual_specificity_mitogen_activated_protein_kinase_kinase_4_like
pol_polyprotein				nuclear_receptor_corepressor_1				unknown_[Picea_sitchensis]
serine_threonine_protein_kinase				dedicator_of_cytokinesis_protein_1				abc_transporter
estrogen_related_receptor				serine_threonine_protein_kinase_pak_1_isoform_1				female_specific_doublesex_isoform_f2
slit_homolog_2				trinucleotide_repeat_containing_gene_6a_protein				splicing_factor_3b_subunit_4
apoptosis_stimulating_of_p53_protein_1_like				atp_synthase				histone_h4
trehalase				de_cadherin_like_protein				metastasis_associated_protein_3
snf2_super_family				nadph__cytochrome_p450_reductase_like_isoform_1
major_facilitator_superfamily_domain_containing_protein_9				ves_g_1_allergen
uncharacterized_wd_repeat_containing_protein_alr3466_like				xenotropic_and_polytropic_murine_leukemia_virus_receptor_xpr1
atp_binding_cassette_sub_family_g_member_1_like				serine_threonine_protein_kinase_smg1_like
protein_phosphatase_5				hypothetical_protein_TcasGA2_TC004189_[Tribolium_castaneum]
cuticular_protein_62bc_cg1919_pa				focal_adhesion_kinase_1
longitudinals_lacking				fh1_fh2_domain_containing_protein_3
high_affinity_choline_transporter				esterase
zinc_finger_protein_605_isoform_1				phosphatidylinositol_4_kinase_type_ii
xaa_pro_aminopeptidase_1_like				isoform_b
cd63_antigen_like				ring_finger_protein_126_b
stress_induced_phosphoprotein_1_like				doublesex_[Tribolium_castaneum]
gpi_mannosyltransferase_3				female_specific_doublesex_isoform_f2
rna_polymerase_associated_protein_rtf1_like				integrin_beta_ps_like
growth_hormone_inducible_transmembrane_protein				gamma_glutamyl_hydrolase
aspartate_aminotransferase				protein_hu_li_tai_shao
tfiih_basal_transcription_factor_complex_p34_subunit				isoform_b
mannose_binding				PREDICTED:_similar_to_AGAP004249_PA_[Tribolium_castaneum]
zinc_finger_dhhc_domain_containing_protein_16				ubiquitin_specific_protease_41
glutamate_ionotropic_kainate_2				reverse_transcriptase
threonyl_trna_synthetase				kinesin_like_protein_kif18a_like
isoform_d				carbonic_anhydrase
cyclin_a				dna_helicase_recq5
unconventionnal_myosin_x_like				<NA>
glycoside_hydrolases				inositol_trisphosphate_3_kinase_a_like
moesin_ezrin_radixin_homolog_1_like				endocuticle_structural_glycoprotein_bd_1
transmembrane_and_tpr_repeat_containing_protein_4_like				maternal_embryonic_leucine_zipper_kinase_like
hypothetical_protein_TcasGA2_TC009077_[Tribolium_castaneum]				maternal_embryonic_leucine_zipper_kinase_like
glucose_dehydrogenase				kinesin_at_3a_like_protein
isoform_e				transposable_element_tcb2_transposase
alpha_tubulin				olfactory_receptor_family_c_subfamily_2_member_2
5_hydroxytryptamine_receptor_1				bel12_ag_transposon_polyprotein
myosin_heavy_chain_variant_a				isoform_b
ubiquitin_conjugating_enzyme_rad6				protein_pygopus
lysosomal_aspartic_protease				beta_subunit_of_coatomer
ubiquitin_protein_ligase				beta_subunit_of_coatomer
pdgf__and_vegf_related_factor_isoform_e				ubiquitin_carboxyl_terminal_hydrolase_45_like
serine_threonine_protein_kinase				serine_threonine_protein_phosphatase_2a_56_kda_regulatory_subunit_delta_isoform_like
cytochrome_b				circadian_locomoter_output_cycles_kaput_protein
phosphoenolpyruvate_carboxykinase				transposable_element_tc3_transposase
protein_aatf_like				ttc26_protein
ubiquitin_fusion_degradation_protein_1_homolog				phosphatidylethanolamine_binding_protein
transmembrane_protein_1_tmem1b				protein_hu_li_tai_shao
atp_synthase_gamma_mitochondrial				cg2926_cg2926_pa
3_hydroxyacyl__dehydrogenase				isoform_a
hypothetical_protein_TcasGA2_TC014979_[Tribolium_castaneum]				gtp_binding_protein_alpha_gna
low_quality_protein:_ectonucleotide_pyrophosphatase_phosphodiesterase_family_member_4_like				upf0160_protein_mitochondrial
elongator_complex_protein_4				amyloid_precursor_protein
myosin_heavy_muscle				menin_1_cg13778_pc
myosin_heavy_muscle				guanine_nucleotide_binding_protein_g_subunit_alpha_like
dolichyl_diphosphooligosaccharide__protein_glycosyltransferase_67_kda_subunit				cuticular_protein_analogous_to_peritrophins_3_a2_precursor
glycerol_kinase				slit_protein
atp_binding_cassette_sub_family_g_member_4				brain_chitinase_and_chia
dna_polymerase_alpha_subunit_b_like				short_chain_dehydrogenase
annexin_isoform_1				short_chain_dehydrogenase
polypeptide_n_acetylgalactosaminyltransferase_2_like				lon_protease_mitochondrial_like
transcription_initiation_factor				high_mobility_group
annexin_b11_isoform_a				PREDICTED:_similar_to_AGAP000727_PA_[Tribolium_castaneum]
very_low_density_lipoprotein_receptor_isoform_1_precursor				15_hydroxyprostaglandin_dehydrogenase
beta_1_like_2				ras_related_protein_rac1
isoform_d				low_quality_protein:_de_cadherin_like
lim_domain_and_actin_binding_protein_1				protein_disulfide_isomerase_a3_like
kynurenine__oxoglutarate_transaminase_3_like				cg1909_like_protein
ensangg00000014015_protein				kinesin_related_protein
ubiquitin_fusion_degradation_protein_1_like_protein				PREDICTED:_similar_to_stathmin_[Tribolium_castaneum]
spermine_synthase				chitinase_5_precursor
coatomer_subunit_delta				ubiquitin_like_modifier_activating_enzyme_1_like
heat_shock_cognate_70_protein				coatomer_subunit_beta
slit_homolog_1				abl_tyrosine_isoform_a
nuclear_pore_glycoprotein_p62				low_density_lipoprotein_receptor_related_protein_2
ornithine_decarboxylase				myoinositol_oxygenase
calcium_binding_atopy_related_autoantigen_1				sodium_potassium_transporting_atpase_subunit_beta_2_like
imaginal_disc_growth_factor				transmembrane_and_coiled_coil_domain_containing_protein_1_like
isoform_g				myosin_vii
isoform_g				26s_proteasome_non_atpase_regulatory_subunit_2
zinc_finger_protein_598				probable_g_protein_coupled_receptor_125
heat_shock_protein_beta_1_like_isoform_1				symplekin_like_isoform_2
1_cg31094_pe				n__dimethylarginine_dimethylaminohydrolase_1_like_isoform_2
zinc_finger_protein_180_like				regulator_of_microtubule_dynamics_protein_1_like
polypeptide_n_acetylgalactosaminyltransferase_9_like_isoform_1				43_kda_receptor_associated_protein_of_the_synapse_like
probable_palmitoyltransferase_zdhhc16_like				reverse_transcriptase
angiotensin_converting_enzyme_like				hypothetical_protein_TcasGA2_TC014638_[Tribolium_castaneum]
microfibrillar_associated_protein_1_like				slingshot_dual_specificity_phosphatase
aminopeptidase_of_the_m17_family				transposable_element_tc3_transposase
protease_m50_membrane_bound_transcription_factor_site_2_protease				isoform_a
coiled_coil_domain_containing_11				xanthine_dehydrogenase_oxidase
cuticular_protein_100a_cg12045_pa				rna_polymerase_ii_subunit_a_c_terminal_domain_phosphatase
kinesin_like_protein_kif17				rhomboid_family_member_1
member_ras_oncogene_family				l_lactate_dehydrogenase
cytochrome_p450				cg14470_cg14470_pa
proteasome_subunit_alpha_type_7_1				chitinase_5_precursor
histone_deacetylase_6_isoform_c				pyruvate_dehydrogenase_e1_component_subunit_mitochondrial_like
cuticular_protein_62bc_cg1919_pa				sugar_transporter
zinc_knuckle_protein				synaptic_vesicle_membrane_protein_vat_1_homolog_like
isoform_d				probable_g_protein_coupled_receptor_158_like
serine_protease_serpin				odd_oz_protein
brain_chitinase_and_chia				low_quality_protein:_cadherin_related_tumor_suppressor_like
cysteine_desulfurylase				glucose_dehydrogenase
microtubule_associated_serine_threonine_protein_kinase_2				mitochondrial_ribosomal_protein_l45
dopachrome_conversion_enzyme				sodium_potassium_calcium_exchanger_4_like
calcium_activated_potassium_channel_alpha_subunit				protein_glutamine_gamma_glutamyltransferase_e
cuticle_protein				mannose_binding_protein_associated_serine_protease
cuticle_protein				transposable_element_tc3_transposase
serine_threonine_protein_kinase_greatwall_like				diuretic_hormone_47
serine_threonine_protein_kinase_greatwall_like				serine_protease
zinc_finger_protein_noc_like				abelson_helper_integration_site_1
an1_type_zinc_finger_protein_5_like				basement_membrane_specific_heparan_sulfate_proteoglycan_core_protein
				arsenite_resistance_protein
				xeroderma_pigmentosum_d
				hypothetical_protein_DAPPUDRAFT_209520_[Daphnia_pulex]
				lipase
				fatty_acyl__reductase_cg5065_like
				enhanced_adult_sensory_isoform_b
				cgmp_dependent_protein_kinase
				dn_cadherin_like_protein
				endonuclease_reverse_transcriptase
				dna__cytosine_5__methyltransferase_3b_like
				fanconi_anemia_group_d2_protein
				insulin_like_receptor_like
				wd_repeat_domain_phosphoinositide_interacting_protein_3
				cgmp_dependent_protein_kinase
				trpa1_channel_protein
				proteasome_subunit_alpha_type_1_like
				sugar_transporter
				prefoldin_subunit_5_like
				gamma_aminobutyric_acid_type_b_receptor_subunit_2

## Sheet: For Paper Male
SUPPLEMENTARY TABLE 4
Sex-biased Genes (Male)
Head				Thorax				Legs				Abdomen
ubiquitin_carboxyl_terminal_hydrolase_47				arf_gtpase_activating_protein_git2_like				arf_gtpase_activating_protein_git2_like				phosphatidate_photoreceptor_specific
polypeptide_n_acetylgalactosaminyltransferase_9_like				leucine_zipper_ef_hand_containing_transmembrane_protein				leucine_zipper_ef_hand_containing_transmembrane_protein				24_dehydrocholesterol_reductase
n_sulphoglucosamine_sulphohydrolase_like				zinc_finger_protein_dpf3_like				heat_shock_70_kda_protein_4l_like				serine_threonine_protein_kinase_3_like
leucine_zipper_ef_hand_containing_transmembrane_protein				ubiquitin_conjugating_enzyme_e2_24_kda_like				staufen				serine_threonine_protein_kinase_3_like
glycoprotein_93				dead_box_polypeptide_5				phosphatidate_photoreceptor_specific				z9_acyl__desaturase_b
innexin_2				heat_shock_70_kda_protein_4l_like				organic_cation_transporter_protein				brain_adenylate_cyclase_8
plexin_b				staufen				peptidylprolyl_cis_trans_isomerase				fatty_acyl__reductase_cg5065_like
zinc_finger_protein				protein_polybromo_1_like				hmg_coenzyme_asynthase				serine_threonine_protein_kinase_3_like
oligosaccharyl_transferase				glycoprotein_93				f_actin_capping_protein_subunit_alpha_like				_like_protein_subfamily_b_member_6
phosphatidate_photoreceptor_specific				innexin_2				serine_threonine_protein_kinase_3_like				cytochrome_p450_like_protein
phosphoenolpyruvate_carboxykinase				plexin_b				serine_threonine_protein_kinase_3_like				clathrin_associated_protein
serine_threonine_protein_phosphatase_pp1_gamma_catalytic_subunit				zinc_finger_protein				40_kda_v_atpase_subunit				amino_acid_transporter
leishmanolysin_like_peptidase_like				dna_replication_licensing_factor_mcm3				programmed_cell_death_6_interacting_protein				clathrin_associated_protein
protein_pellino				oligosaccharyl_transferase				repressor_of_rna_polymerase_iii_transcription_maf1_homolog				formin_like_protein_cg32138_like
zinc_finger_transcription_factor				phosphatidate_photoreceptor_specific				dna_polymerase_delta_catalytic_subunit				u4_tri_snrnp_associated_protein_1
eh_domain_containing_protein_1				enolase				sphingomyelin_phosphodiesterase				btb_poz_domain_containing_protein_2_like
serine_threonine_protein_kinase_smg1_like				mgc79091_protein				zinc_finger_protein_noca				signal_peptide_peptidase_like_3_like_isoform_1
lipoprotein_receptor				formin_3_cg33556_pb				mrj_cg8448_pa				serine_threonine_kinase_like_protein
organic_cation_transporter_protein				longitudinals_lacking_isoform_3				hypothetical_protein_TcasGA2_TC012507_[Tribolium_castaneum]				fact_complex_subunit_ssrp1
adp_ribosylation_factor_like_protein_13b_isoform_1				secernin_3				membrane_associated_ring_finger				isoform_b
adult_cuticle				peptidylprolyl_cis_trans_isomerase				e3_ubiquitin_protein_ligase_nrdp1				gtp_binding_nuclear_protein
24_dehydrocholesterol_reductase				hmg_coenzyme_asynthase				cg17841_cg17841_pa				aspartate_aminotransferase
serine_threonine_protein_kinase_3				serine_threonine_protein_kinase_smg1_like				tetratricopeptide_repeat_protein_15				hypothetical_protein_TcasGA2_TC012193_[Tribolium_castaneum]
replication_protein_a_70_kda_dna_binding_subunit				zinc_finger_protein				serine_threonine_protein_kinase_3_like				hypothetical_protein_TcasGA2_TC012193_[Tribolium_castaneum]
arylsulfatase_b				polycomb_group_ring_finger_protein_3_like				matrix_metalloproteinase				zinc_finger_protein_dpf3_like
vesicular_glutamate_transporter_2_like				glycerol_3_phosphate_acyltransferase				_like_protein_subfamily_b_member_6				5_aminoimidazole_4_carboxamide_ribonucleotide_formyltransferase_imp_cyclohydrolase
serine_threonine_protein_kinase_3_like				serine_threonine_protein_kinase_3_like				delta_isoform_of_regulatory_subunit_protein_phosphatase_2a				serine_threonine_protein_kinase_3_like
serine_threonine_protein_kinase_3_like				serine_threonine_protein_kinase_3_like				fasciclin_1_precursor__fasciclin_i___fas_i_
osiris_17				cytochrome_b561				myst_histone
probable_n__dimethylguanosine_trna_methyltransferase__trna_guanine___n___methyltransferase___trna__dimethylguanosine_26_methyltransferase___trna_m___g26_dimethyltransferase_				gtpase_rho				clathrin_associated_protein
cytochrome_b561				40_kda_v_atpase_subunit				atp_binding_cassette_sub_family_d_member_1
gtpase_rho				rho_gtpase_activating_protein_190_like				nuclear_export_mediator_factor_nemf_homolog
40_kda_v_atpase_subunit				rho_gtpase_activating_protein_190_like				soluble_nsf_attachment
pancreatic_lipase_like_partial				tyrosine_protein_kinase_src42a_like_isoform_1				sarah_cg6072_pa
transposase				ras_like_protein_2_like				ubiquitin_carboxyl_terminal_hydrolase_1
hypothetical_protein_DAPPUDRAFT_327753_[Daphnia_pulex]				pre_mrna_splicing_helicase_brr2				protein_phosphatase_1g
tyrosine_protein_kinase_src42a_like_isoform_1				phosphodiesterase_10a				eukaryotic_translation_initiation_factor_3_subunit_m
xylulose_kinase_like				phosphodiesterase_10a				arginyl_trna__protein_transferase_1
phosphodiesterase_10a				myotubularin_related_protein_9_like				retinoblastoma_like_1
phosphodiesterase_10a				dna_polymerase_delta_catalytic_subunit				dna_replication_licensing_factor_mcm4
udp_glucose_6_dehydrogenase				sphingomyelin_phosphodiesterase				protein_peanut_like
scavenger_receptor_class_b_member_1_like				protein_spinster_homolog_1_like				cdc42_homolog
dna_polymerase_delta_catalytic_subunit				probable_cation_transporting_atpase_13a3_like				transcription_factor_iiib_90_kda_subunit
camp_dependent_protein_kinase_catalytic_subunit				sluggish_isoform_a				serine_threonine_protein_phosphatase_2a_56_kda_regulatory_subunit_delta
sphingomyelin_phosphodiesterase				atp_binding_cassette_sub_family_f_member_2				cg17912_cg17912_pb
protein_spinster_homolog_1_like				cueball_cg12086_pa				hypothetical_protein_TcasGA2_TC012193_[Tribolium_castaneum]
probable_cation_transporting_atpase_13a3_like				probable_phospholipid_transporting_atpase_id_like				protein_extra_bases_like
atp_binding_cassette_sub_family_f_member_2				beta___glucan_recognition_protein_2				tyrosine_protein_phosphatase_non_receptor_type_11
hypothetical_protein_TcasGA2_TC013744_[Tribolium_castaneum]				mrj_cg8448_pa				ctd_small_phosphatase_like_protein_2
high_affinity_cgmp_specific_3__cyclic_phosphodiesterase_9a				hypothetical_protein_TcasGA2_TC012507_[Tribolium_castaneum]				dna_topoisomerase_1_like
probable_phospholipid_transporting_atpase_id_like				swi_snf_related_matrix_associated_actin_dependent_regulator_chromatin_subfamily_e_member_1				gtp_binding_protein_parf
integral_membrane_protein_gpr155				pre_mrna_processing_splicing_factor_8				clathrin_associated_protein
organic_cation_transporter				cg17841_cg17841_pa				formin_like_protein_cg32138_like
endoplasmic_reticulum_mannosyl_oligosaccharide__alpha_mannosidase_like				gliotactin				5__3_exoribonuclease
neuropeptides_capa_receptor_like				fact_complex_subunit_spt16_like				poly_polymerase_gamma
replication_protein_a_70				fact_complex_subunit_spt16_like				reverse_transcriptase
cg17841_cg17841_pa				dna__cytosine_5__methyltransferase__like				l_isoform_r
dyslexia_associated_protein_kiaa0319_like				protein_cueball_like				isoform_a
protein_vac14_homolog				isoform_e				serine_threonine_protein_phosphatase_2a_56_kda_regulatory_subunit_delta
acid_sphingomyelinase_3				neurexin_iv				focal_adhesion_kinase
fact_complex_subunit_spt16_like				map_kinse_erk_kinase				rap1_gtpase_gdp_dissociation_stimulator_1_b
fact_complex_subunit_spt16_like				set_domain_protein				ribosome_binding_protein_1
amp_deaminase_2				snrna_activating_protein_complex_subunit_4				solute_carrier_family_35_member_f5_like
venom_dipeptidyl_peptidase_4_like				neutral_alpha_glucosidase_ab				bifunctional_protein_ncoat_like_isoform_1
tetratricopeptide_repeat_protein_15				PREDICTED:_similar_to_conserved_hypothetical_protein_[Tribolium_castaneum]				btb_poz_domain_containing_protein_2_like
protein_cueball_like				isoform_b				tubulin_specific_chaperone_a
atp_dependent_rna_helicase_a				serine_threonine_protein_kinase_3_like				signal_peptide_peptidase_like_3_like_isoform_1
map_kinse_erk_kinase				_like_protein_subfamily_b_member_6				transmembrane_and_coiled_coil_domains_protein_1_like
set_domain_protein				prolyl_endopeptidase_like				u1_small_nuclear
solute_carrier_family_39				rest_corepressor_3_like_isoform_1				cyclic_amp_dependent_transcription_factor_atf_6
neutral_alpha_glucosidase_ab				delta_isoform_of_regulatory_subunit_protein_phosphatase_2a				nadph_cytochrome_p450_reductase
cuticular_protein_47ef_cg13214_pa				fasciclin_1_precursor__fasciclin_i___fas_i_				hypothetical_protein_TcasGA2_TC015839_[Tribolium_castaneum]
PREDICTED:_similar_to_conserved_hypothetical_protein_[Tribolium_castaneum]				myst_histone				atp_synthase_gamma_mitochondrial
isoform_b				isoform_cra_b				serine_threonine_protein_kinase_pak_1_isoform_1
serine_threonine_protein_kinase_3_like				clathrin_associated_protein				isoform_a
fatty_acyl__reductase_cg5065_like				rab11_family_interacting_protein_4a_like				rrp12_like_protein
glycerol_3_phosphate_acyltransferase_3_like_isoform_1				sorting_nexin				calcium_uptake_protein_1_mitochondrial_like
kallmann_syndrome_protein				ubiquitin_carboxyl_terminal_hydrolase_34				isocitrate_dehydrogenase
myst_histone				myelin_expression_factor_2				twinfilin_like_isoform_1
embryonic_polarity_protein_dorsal				multiple_wing_hairs				serine_threonine_kinase_like_protein
sorting_nexin				mixed_lineage_leukemia_protein				serine_proteinase
acyl__synthetase_family_member_mitochondrial				zinc_finger_mynd_domain_containing_protein_11				fact_complex_subunit_ssrp1
myelin_expression_factor_2				ribonucleoside_diphosphate_reductase_large_subunit_like				adp_ribosylation_factor_binding_protein_gga1_like
atp_binding_cassette_sub_family_d_member_1				ubiquitin_specific_peptidase_y_chromosome				importin_subunit_beta_1_like
myosin_heavy_nonmuscle_or_smooth_muscle				smad_nuclear_interacting_protein				transcription_initiation_factor
phosphoacetylglucosamine_mutase				ubiquitin_carboxyl_terminal_hydrolase_1				probable_dol_p_man:man_c__pp_dol_alpha___mannosyltransferase_like
glycosyltransferase_like_protein_large1				dna_excision_repair_protein_ercc_6_like				nadph__cytochrome_p450_reductase_like
multiple_wing_hairs				gamma_aminobutyric_acid_type_b_receptor_subunit_2_like				isoform_b
ubiquitin_specific_peptidase_y_chromosome				protein_phosphatase_1g				safb_like_transcription_modulator_like
isoform_c				amidotransferase_subunit				catalase
smad_nuclear_interacting_protein				protein_shroom				proteasome___macropain__26s_non__2
ubiquitin_carboxyl_terminal_hydrolase_1				max_dimerization_protein_1_like				PREDICTED:_similar_to_AGAP007596_PA_[Tribolium_castaneum]
transmembrane_protein_145				btb_poz_domain_containing_protein				rho_associated_protein_kinase_1
protein_phosphatase_1g				innexin_inx3_like				gtp_binding_nuclear_protein
amino_acid_transporter				transferrin				aspartate_aminotransferase
arginyl_trna__protein_transferase_1				GJ24117_[Drosophila_virilis]				aldo_keto_reductase
multidrug_resistance_associated_protein_4_like				arginyl_trna__protein_transferase_1				arf_gtpase_activating_protein_git2_isoform_4
organic_cation_transporter				alpha_catulin_like_isoform_1				hypothetical_protein_TcasGA2_TC012193_[Tribolium_castaneum]
f_actin_capping_protein_subunit_beta_like				srm160_cg11274_pa				hypothetical_protein_TcasGA2_TC012193_[Tribolium_castaneum]
protein_toll				ribonuclease_3_like				protein_hu_li_tai_shao
ribonuclease_3_like				ap_2_complex_subunit_alpha				bifunctional_aminoacyl_trna_synthetase
retinoblastoma_like_1				retinoblastoma_like_1				high_density_lipoprotien_binding_protein_vigilin
protein_st7_homolog				myosin_viia				splicing_factor_3b_subunit_4_like
eukaryotic_translation_initiation_factor_4h_like				eukaryotic_translation_initiation_factor_4h_like				glycosyltransferase
calpain_c				calpain_c				splicing_factor_3b_subunit_4
cg3876_cg3876_pa				lim_and_sh3_domain_protein_lasp_like				zinc_finger_protein_dpf3_like
phosphatidylinositide_phosphatase_sac2				dna_replication_licensing_factor_mcm4				serine_threonine_protein_kinase
multidrug_resistance_associated_protein_1_like				nad_dependent_deacetylase_sirtuin_7_like				transcription_initiation_factor_tfiid_subunit_3
serine_threonine_protein_phosphatase_2a_65_kda_regulatory_subunit_a_alpha_isoform_like				ribosomal_protein_s6_kinase_alpha_3				polypeptide_n_acetylgalactosaminyltransferase_35a_like
dna_replication_licensing_factor_mcm4				protein_peanut_like				golgi_apparatus_protein_1
nad_dependent_deacetylase_sirtuin_7_like				sugar_transporter				and_pleckstrin_domain_containing
ribosomal_protein_s6_kinase_alpha_3				cdc42_homolog				alcohol_dehydrogenase
77_kda_echinoderm_microtubule_associated_protein				sugar_transporter				grip_and_coiled_coil_domain_containing_protein_2
bumetanide_sensitive_sodium___chloride_cotransporter_like				camp_dependent_protein_kinase_catalytic_subunit				transport_protein_sec61_subunit_alpha_2
cdc42_homolog				ecto_nucleotidase_precursor				integrin_beta_subunit__agap000815_pa_
iq_and_aaa_domain_containing_protein				viral_a_type_inclusion_protein_repeat_containing_protein				dual_specificity_mitogen_activated_protein_kinase_kinase_4_like
sugar_transporter				transcription_factor_iiib_90_kda_subunit				5_aminoimidazole_4_carboxamide_ribonucleotide_formyltransferase_imp_cyclohydrolase
gtp_cyclohydrolase_i_isoform_b				serine_threonine_protein_phosphatase_2a_56_kda_regulatory_subunit_delta				splicing_factor_3b_subunit_4
camp_dependent_protein_kinase_catalytic_subunit				hypothetical_protein_TcasGA2_TC012193_[Tribolium_castaneum]				serine_threonine_protein_kinase_3_like
ecto_nucleotidase_precursor				coatomer_subunit_gamma_2
serine_threonine_protein_phosphatase_2a_56_kda_regulatory_subunit_delta				e1a_binding_protein_p400
candidate_tumor_suppressor_protein				neutral_alpha_glucosidase_ab
atp_binding_cassette_sub_family_g_member_4_like				transcription_factor_e2f2_like
hypothetical_protein_TcasGA2_TC012193_[Tribolium_castaneum]				cd109_antigen
coatomer_subunit_gamma_2				tyrosine_protein_phosphatase_non_receptor_type_11
neutral_alpha_glucosidase_ab				serine_threonine_protein_kinase_smg1_like
transcription_factor_e2f2_like				activin_receptor_type_2b_like
tyrosine_protein_phosphatase_non_receptor_type_11				ctd_small_phosphatase_like_protein_2
sid1_transmembrane_member_isoform_cra_f				mog_interacting_and_ectopic_p_granules_protein_1
pol_polyprotein				dna_topoisomerase_1_like
ctd_small_phosphatase_like_protein_2				metallophosphoesterase_domain_containing_protein_1
mog_interacting_and_ectopic_p_granules_protein_1				dna_replication_licensing_factor_mcm2
serine_threonine_protein_kinase				gtp_binding_protein_parf
estrogen_related_receptor				transposase
metallophosphoesterase_domain_containing_protein_1				clathrin_associated_protein
apoptosis_stimulating_of_p53_protein_1_like				formin_like_protein_cg32138_like
trehalase				nuclear_receptor_corepressor_1
snf2_super_family				dedicator_of_cytokinesis_protein_1
uncharacterized_wd_repeat_containing_protein_alr3466_like				maternal_embryonic_leucine_zipper_kinase
transposase				maternal_embryonic_leucine_zipper_kinase_like
clathrin_associated_protein				dna_polymerase_alpha_catalytic_subunit
formin_like_protein_cg32138_like				serine_threonine_protein_kinase_pak_1_isoform_1
atp_binding_cassette_sub_family_g_member_1_like				5__3_exoribonuclease
protein_phosphatase_5				inhibitor_of_nuclear_factor_kappa_b_kinase_beta_subunit
maternal_embryonic_leucine_zipper_kinase				de_cadherin_like_protein
maternal_embryonic_leucine_zipper_kinase_like				breakpoint_cluster_region_protein
dna_polymerase_alpha_catalytic_subunit				breakpoint_cluster_region_protein
high_affinity_choline_transporter				cryptochrome_2
5__3_exoribonuclease				poly_polymerase_gamma
xaa_pro_aminopeptidase_1_like				endoplasmin
inhibitor_of_nuclear_factor_kappa_b_kinase_beta_subunit				serine_threonine_protein_kinase_smg1_like
stress_induced_phosphoprotein_1_like				valyl_trna_synthetase
breakpoint_cluster_region_protein				coatomer_subunit_beta
breakpoint_cluster_region_protein				reverse_transcriptase
cryptochrome_2				focal_adhesion_kinase_1
endoplasmin				l_isoform_r
valyl_trna_synthetase				abc_transporter
coatomer_subunit_beta				glucose_dehydrogenase
reverse_transcriptase				prostatic_acid_phosphatase
abc_transporter				fh1_fh2_domain_containing_protein_3
glucose_dehydrogenase				u4_tri_snrnp_associated_protein_1
prostatic_acid_phosphatase				hsp70_hsp90_organizing_protein
growth_hormone_inducible_transmembrane_protein				serine_threonine_protein_phosphatase_2a_56_kda_regulatory_subunit_delta
aspartate_aminotransferase				focal_adhesion_kinase
u4_tri_snrnp_associated_protein_1				exportin_7
hsp70_hsp90_organizing_protein				isoform_b
serine_threonine_protein_phosphatase_2a_56_kda_regulatory_subunit_delta				doublesex_[Tribolium_castaneum]
exportin_7				female_specific_doublesex_isoform_f2
mannose_binding				polypeptide_n_acetylgalactosaminyltransferase_9_like_isoform_1
polypeptide_n_acetylgalactosaminyltransferase_9_like_isoform_1				isoform_a
isoform_a				integrin_beta_ps_like
threonyl_trna_synthetase				rap1_gtpase_gdp_dissociation_stimulator_1_b
isoform_d				ribosome_binding_protein_1
rap1_gtpase_gdp_dissociation_stimulator_1_b				protein_hu_li_tai_shao
ribosome_binding_protein_1				dna_repair_endonuclease_xp_f_mei_9_rad1
cyclin_a				bifunctional_protein_ncoat_like_isoform_1
glycoside_hydrolases				btb_poz_domain_containing_protein_2_like
moesin_ezrin_radixin_homolog_1_like				ubiquitin_specific_protease_41
transmembrane_and_tpr_repeat_containing_protein_4_like				tubulin_specific_chaperone_a
dna_repair_endonuclease_xp_f_mei_9_rad1				signal_peptide_peptidase_like_3_like_isoform_1
bifunctional_protein_ncoat_like_isoform_1				fact_complex_subunit_spt16_like
btb_poz_domain_containing_protein_2_like				kinesin_like_protein_kif18a_like
signal_peptide_peptidase_like_3_like_isoform_1				n_acetyllactosaminide_beta___n_acetylglucosaminyltransferase_like
fact_complex_subunit_spt16_like				transmembrane_and_coiled_coil_domains_protein_1_like
n_acetyllactosaminide_beta___n_acetylglucosaminyltransferase_like				u1_small_nuclear
glucose_dehydrogenase				dna_helicase_recq5
isoform_e				<NA>
u1_small_nuclear				maternal_embryonic_leucine_zipper_kinase_like
5_hydroxytryptamine_receptor_1				maternal_embryonic_leucine_zipper_kinase_like
ubiquitin_protein_ligase				kinesin_at_3a_like_protein
pdgf__and_vegf_related_factor_isoform_e				nadph_cytochrome_p450_reductase
serine_threonine_protein_kinase				protein_pygopus
nadph_cytochrome_p450_reductase				beta_subunit_of_coatomer
structural_maintenance_of_chromosomes_protein_1a				beta_subunit_of_coatomer
phosphoenolpyruvate_carboxykinase				structural_maintenance_of_chromosomes_protein_1a
hypothetical_protein_TcasGA2_TC015839_[Tribolium_castaneum]				ubiquitin_carboxyl_terminal_hydrolase_45_like
transmembrane_protein_1_tmem1b				serine_threonine_protein_phosphatase_2a_56_kda_regulatory_subunit_delta_isoform_like
rrp12_like_protein				hypothetical_protein_TcasGA2_TC015839_[Tribolium_castaneum]
exonuclease_1_like				atp_synthase_gamma_mitochondrial
calcium_uptake_protein_1_mitochondrial_like				serine_threonine_protein_kinase_pak_1_isoform_1
myosin_heavy_muscle				isoform_a
78_kda_glucose_regulated_protein				rrp12_like_protein
chitin_deacetylase_2_isoform_b_precursor				exonuclease_1_like
nucleosomal_histone_kinase_1				calcium_uptake_protein_1_mitochondrial_like
isocitrate_dehydrogenase				78_kda_glucose_regulated_protein
twinfilin_like_isoform_1				chitin_deacetylase_2_isoform_b_precursor
alanyl_trna_mitochondrial_like				nucleosomal_histone_kinase_1
tetratricopeptide_repeat_protein_28				phosphatidylethanolamine_binding_protein
18_wheeler				isocitrate_dehydrogenase
serine_threonine_kinase_like_protein				protein_hu_li_tai_shao
fact_complex_subunit_ssrp1				twinfilin_like_isoform_1
glycerol_kinase				alanyl_trna_mitochondrial_like
adp_ribosylation_factor_binding_protein_gga1_like				tetratricopeptide_repeat_protein_28
atp_binding_cassette_sub_family_g_member_4				18_wheeler
bicaudal_d				serine_threonine_kinase_like_protein
dna_polymerase_alpha_subunit_b_like				serine_proteinase
polypeptide_n_acetylgalactosaminyltransferase_2_like				fact_complex_subunit_ssrp1
huntingtin_interacting_protein				cg2926_cg2926_pa
cyclin_dependent_kinase_14_like				adp_ribosylation_factor_binding_protein_gga1_like
eukaryotic_peptide_chain_release_factor_subunit_1				gtp_binding_protein_alpha_gna
annexin_b11_isoform_a				importin_subunit_beta_1_like
very_low_density_lipoprotein_receptor_isoform_1_precursor				bicaudal_d
probable_dol_p_man:man_c__pp_dol_alpha___mannosyltransferase_like				amyloid_precursor_protein
beta_1_like_2				menin_1_cg13778_pc
isoform_d				guanine_nucleotide_binding_protein_g_subunit_alpha_like
nadph__cytochrome_p450_reductase_like				slit_protein
creb_isoform_2				huntingtin_interacting_protein
ensangg00000014015_protein				cyclin_dependent_kinase_14_like
isoform_b				eukaryotic_peptide_chain_release_factor_subunit_1
coatomer_subunit_delta				probable_dol_p_man:man_c__pp_dol_alpha___mannosyltransferase_like
rho_associated_protein_kinase_1				nadph__cytochrome_p450_reductase_like
gtp_binding_nuclear_protein				creb_isoform_2
aspartate_aminotransferase				isoform_b
arf_gtpase_activating_protein_git2_isoform_4				lon_protease_mitochondrial_like
heat_shock_cognate_70_protein				high_mobility_group
slit_homolog_1				PREDICTED:_similar_to_AGAP000727_PA_[Tribolium_castaneum]
hypothetical_protein_TcasGA2_TC012193_[Tribolium_castaneum]				safb_like_transcription_modulator_like
hypothetical_protein_TcasGA2_TC012193_[Tribolium_castaneum]				ras_related_protein_rac1
eukaryotic_translation_initiation_factor_5b				proteasome___macropain__26s_non__2
protein_hu_li_tai_shao				low_quality_protein:_de_cadherin_like
ornithine_decarboxylase				protein_disulfide_isomerase_a3_like
high_density_lipoprotien_binding_protein_vigilin				kinesin_related_protein
imaginal_disc_growth_factor				PREDICTED:_similar_to_AGAP007596_PA_[Tribolium_castaneum]
chromosome_segregation_atpase_like_protein				rho_associated_protein_kinase_1
mammalian_a2_b1_hnrnp_homologue				gtp_binding_nuclear_protein
isoform_g				aspartate_aminotransferase
isoform_g				PREDICTED:_similar_to_stathmin_[Tribolium_castaneum]
serine_threonine_protein_kinase_3_like				arf_gtpase_activating_protein_git2_isoform_4
serine_threonine_protein_kinase				chitinase_5_precursor
udp_glucose_6_dehydrogenase				ubiquitin_like_modifier_activating_enzyme_1_like
disco_interacting_protein_2_like				coatomer_subunit_beta
polypeptide_n_acetylgalactosaminyltransferase_9_like_isoform_1				abl_tyrosine_isoform_a
atp_dependent_helicase_brm				low_density_lipoprotein_receptor_related_protein_2
spectrin_beta_brain_4_like				hypothetical_protein_TcasGA2_TC012193_[Tribolium_castaneum]
spectrin_beta_brain_4				hypothetical_protein_TcasGA2_TC012193_[Tribolium_castaneum]
serine_threonine_protein_kinase_vrk				eukaryotic_translation_initiation_factor_5b
serine_threonine_protein_kinase_vrk				protein_hu_li_tai_shao
ap3d1_protein				bifunctional_aminoacyl_trna_synthetase
protease_m50_membrane_bound_transcription_factor_site_2_protease				sodium_potassium_transporting_atpase_subunit_beta_2_like
coiled_coil_domain_containing_11				high_density_lipoprotien_binding_protein_vigilin
cuticular_protein_100a_cg12045_pa				myosin_vii
probable_dol_p_man:man_c__pp_dol_alpha___mannosyltransferase_like				26s_proteasome_non_atpase_regulatory_subunit_2
golgi_apparatus_protein_1				chromosome_segregation_atpase_like_protein
ebna2_binding_protein_p100				symplekin_like_isoform_2
centrosomal_protein_of_135_kda_like				n__dimethylarginine_dimethylaminohydrolase_1_like_isoform_2
zygotic_dna_replication_licensing_factor_mcm3				mammalian_a2_b1_hnrnp_homologue
grip_and_coiled_coil_domain_containing_protein_2				zinc_finger_protein_dpf3_like
integrin_beta_subunit__agap000815_pa_				serine_threonine_protein_kinase_3_like
matrix_metalloproteinase				serine_threonine_protein_kinase
matrix_metalloproteinase				udp_glucose_6_dehydrogenase
sorting_nexin				disco_interacting_protein_2_like
fanconi_anemia_group_j_protein				slingshot_dual_specificity_phosphatase
yemanuclein_alpha				atp_dependent_helicase_brm
zinc_knuckle_protein				isoform_a
hypothetical_protein_TcasGA2_TC008185_[Tribolium_castaneum]				spectrin_beta_brain_4_like
multidrug_resistance_associated_protein_7_like				spectrin_beta_brain_4
5_aminoimidazole_4_carboxamide_ribonucleotide_formyltransferase_imp_cyclohydrolase				serine_threonine_protein_kinase_vrk
serine_protease_serpin				serine_threonine_protein_kinase_vrk
brain_chitinase_and_chia				ap3d1_protein
tetratricopeptide_repeat_domain_15				rna_polymerase_ii_subunit_a_c_terminal_domain_phosphatase
dopachrome_conversion_enzyme				rhomboid_family_member_1
cuticle_protein				transcription_initiation_factor_tfiid_subunit_3
cuticle_protein				probable_dol_p_man:man_c__pp_dol_alpha___mannosyltransferase_like
serine_threonine_protein_kinase_3_like				cg14470_cg14470_pa
serine_threonine_protein_kinase_greatwall_like				golgi_apparatus_protein_1
serine_threonine_protein_kinase_greatwall_like				ebna2_binding_protein_p100
				chitinase_5_precursor
				and_pleckstrin_domain_containing
				centrosomal_protein_of_135_kda_like
				zygotic_dna_replication_licensing_factor_mcm3
				grip_and_coiled_coil_domain_containing_protein_2
				transport_protein_sec61_subunit_alpha_2
				sugar_transporter
				integrin_beta_subunit__agap000815_pa_
				matrix_metalloproteinase
				matrix_metalloproteinase
				sorting_nexin
				synaptic_vesicle_membrane_protein_vat_1_homolog_like
				odd_oz_protein
				low_quality_protein:_cadherin_related_tumor_suppressor_like
				fanconi_anemia_group_j_protein
				yemanuclein_alpha
				hypothetical_protein_TcasGA2_TC008185_[Tribolium_castaneum]
				multidrug_resistance_associated_protein_7_like
				serine_protease
				5_aminoimidazole_4_carboxamide_ribonucleotide_formyltransferase_imp_cyclohydrolase
				basement_membrane_specific_heparan_sulfate_proteoglycan_core_protein
				arsenite_resistance_protein
				hypothetical_protein_DAPPUDRAFT_209520_[Daphnia_pulex]
				enhanced_adult_sensory_isoform_b
				tetratricopeptide_repeat_domain_15
				fanconi_anemia_group_d2_protein
				insulin_like_receptor_like
				cgmp_dependent_protein_kinase
				trpa1_channel_protein
				sugar_transporter
				serine_threonine_protein_kinase_3_like
				gamma_aminobutyric_acid_type_b_receptor_subunit_2
